# Supplementary material for: Global state and potential scope of investments in watershed services for large cities
Source: Nat Commun. 2018 Oct 22;9:4375. doi: 10.1038/s41467-018-06538-x (PMC6197214; doi:10.1038/s41467-018-06538-x)
Supplement: Supplementary file 4 — Supplementary Data 1 [file 41467_2018_6538_MOESM4_ESM.xlsx]

## Sheet: Sheet1
	Supplementary Table 1: Representative data descriptions and relationships to Enabling Conditions and Bins from Huber Stearns et al. 2017.
	Enabling Condition	Summary of Enabling Condition	Representative Data	Database	Data Description
BIOPHYSICAL CONDITIONS	Small resource area a; 1	Smaller areas providing ES (as opposed to larger) facilitates the development of PES.	Watershed Area	HydroSHEDs (Lehner et al. 2006); WHYMAP RGBW (BGR and UNESCO 2012)	Combined area of all water sources (watershed and groundwater basins) used for drinking water for each city.
			Water Quantity	City Water Map (McDonald et al. 2014)	Calculated from the total diverter volume for each city. Note: volume data not available for all diversions via CWM
	Resource location and arrangement a; 1	Proximity of beneficiaries to the location of ES provision facilitates the development of PES. Greater connectivity of intact ecosystems enhances provision of ES. Type and arrangement of land use impacts provision of ES.	Average Distance	City Water Map (McDonald et al. 2014)	Average distance of all diverters from city center to diversion points.
			Weighted Drought Vulnerability Index	Drought Hazard Frequency Distribution (CHRR et al. 2015)	Minimum, maximum, range, standard deviation, and mean drought vulnerability was calculated for surface and groundwater sources for each city. The weighted drought variable was calculated using both surface water and groundwater drought vulnerability.
			Average Elevation	HydroSHEDs (Lehner et al. 2006)	Mean slope for each source watershed.
	Well-defined boundaries of PES system a, b; 2	A confined resource system with clearly identified ES providers and beneficiaries and knowledge of resource system boundaries both spatial and functional facilitates development of PES.	Watershed boundaries	City Water Map (McDonald et al. 2014)	Boundaries of watershed areas used for drinking water for each city.
	Existing fundamental ecosystem science and baseline data a; 2	Basic scientific understanding of the ecological processes and interactions among ES in the specific ecosystem targeted by a program facilitates PES.	omitted because of unavailable/limited data
	Linkages between ES provision and management practices a, b, c; 2	The presence of a clear link between quantifiable management practices or readily monitored ecosystem functions and the provision of ES enables PES.	omitted because of unavailable/limited data
	Clear threat or risk to ES provision a, c; 1	Clear threats or risks to ES provision can facilitate development of PES by increasing demand for ES or stimulating increased awareness of ES benefits and their need for conservation among beneficiaries.	Percent Agriculture Cover	MODIS Land Cover (Friedl et al. 2010, Channan et al. 2014)	The percentage forest and agricultural and/or pastoral land covers was calculated for each water source area.
			Percent Forest Cover	MODIS Land Cover (Friedl et al. 2010, Channan et al. 2014)	The percentage forest and agricultural and/or pastoral land covers was calculated for each water source area.
ECONOMIC CONDITIONS	Significant value of ES a, c; 2	When ES have clear value and benefits to human communities, efforts to protect these ES are more likely to occur since beneficiaries have incentive to compensate ES providers for provision.	Implied because ecosystem services of interest regulate quality and/or quantity of drinking water, which is assumed to be a significant value to cities
	Low opportunity costs a, b, c; 2	Where the value of the payments exceed the value of alternative land uses to the ES provider and the alternative ways of receiving the same benefit exceed the cost of the ES payment for the buyer PES are more likely to occur.	omitted because of unavailable/limited data
	Manageable transaction costs a, b, c; 2	Manageable transaction costs increases the viability of PES. Low number of actors or organizational structures such as ES provider groups and ES that are easier to monitor help to reduce transaction costs.	Enforcing Contracts Indicator	World Bank Doing Business Indicators (WB DBI 2015)	The enforcing contracts indicator measures the time and cost for resolving a commercial dispute through a local first-instance court, and the quality of judicial processes index, evaluating whether each economy has adopted a series of good practices that promote quality and efficiency in the court system.
	Defining ES as an economic good or service a; 2	Rival and excludable goods make it easier to design PES than non-rival and non-excludable goods, however, monopsony can help overcome these challenges. Agreed upon methods for measuring and valuing ES can also help in defining an ES as economic good or service and facilitate PES development	omitted because of unavailable/limited data
	Economic growth a; 1	Rapid economic growth at local or national scales may increase the interest in and resources available for PES.	National GDP per capita	World Bank Development Indicators (WB WDI 2016)	The following metrics were included: GDP; per capita GDP; GDP decadal growth rates for 1994-2004, 2004-2014, average annual growth for 1994 - 2014.
			Average Annual Growth	World Bank Development Indicators (WB WDI 2016)	The following metrics were included: GDP; per capita GDP; GDP decadal growth rates for 1994-2004, 2004-2014, average annual growth for 1994 - 2014.
GOVERNANCE CONDITIONS	Presence/absence of Intermediaries a, b, c; 3	The presence or absence of intermediaries such as “boundary organizations” may influence PES development and implementation. [+] Some suggest intermediaries facilitate PES by providing technical resources and bridging trust gaps among buyers and sellers. [-] Others suggest intermediaries may inhibit PES by preventing direct interactions and negotiation.	IUCN Organizations Per Million People	Article (McCreless et al. 2013)	Number of IUCN organizations per million people
	Strong capacity among actors a, b, c; 3	Knowledge, technical expertise, financial resources, and stability of NGOs, agencies, and ES sellers facilitate PES. Strong capacity of non-state actors may compensate for weak state institutions.	Conservation Spending	Article (Waldron et al 2013)	Total average annual spending (in $ US million 2005) from 2001-2008
			IUCN Organizations Per Million People	Article (McCreless et al. 2013)	Number of IUCN organizations per million people
	Influential champion a, b; 2	Presence of an influential supporter of PES such as politician or prominent NGO can help overcome inertia.	IUCN Organizations Per Million People	Article (McCreless et al. 2013)	Number of IUCN organizations per million people
	Strong existing institutions a, b; 1	Strong institutions (e.g., laws, policies, norms) can help the enforcement and adjudication of PES rules to ensure conditionality and provide clear and accepted mechanisms for revising rules. Pre-existing institutions that support conservation efforts can also provide the background in which PES can be designed to fill specific gaps.	Average Governance Indicators	World Bank Governance Indicators (Kaufmann et al. 2010)	Aggregate and individual governance indicators for over 200 countries and territories over the period 1996–2015, for six dimensions of governance: (1) Voice and Accountability, (2) Political Stability and Absence of Violence, (3) Government Effectiveness, (4) Regulatory Quality, (5) Rule of Law, and (6) Control of Corruption
	Secure land tenure and property type a, b, c; 2	Secure tenure and clearly defined property rights facilitate PES. Property type (e.g., private [+], public [+ or -], communal [-]) may also influence PES development.	Registering Property	World Bank Doing Business Indicators (WB DBI 2015)	This topic examines the steps, time and cost involved in registering property, assuming a standardized case of an entrepreneur who wants to purchase land and a building that is already registered and free of title dispute. In addition, the topic also measures the quality of the land administration system in each economy. The quality of land administration index has five dimensions: reliability of…
			Percent Protected Area	World Database on Protected Areas (IUCN and UNEP-WCMC 2015)	Percentage of total water source area (watersheds and groundwater basins) in IUCN protected lands of any status
	Fit of governance structure with scale of PES b; 3	The governance structure ideally fits the scale of the PES. Local governance typically facilitates PES development more than top-down/hierarchical structures	omitted because of unavailable/limited data
	Multiple/single PES objectives a, b; 3	[+] Some scholars suggest multiple goals including social or economic development objectives facilitate PES development. [-] Others argue multiple objectives hinder PES.	omitted because of unavailable/limited data
SOCIO-CULTURAL CONDITIONS	Trust and transparency among actors a, b, c; 2	High levels of trust and transparency among actors creates an environment of perceived fairness conducive to PES	Average Governance Indicators	World Bank Governance Indicators (Kaufmann et al. 2010)	Aggregate and individual governance indicators for over 200 countries and territories over the period 1996–2015, for six dimensions of governance: (1) Voice and Accountability, (2) Political Stability and Absence of Violence, (3) Government Effectiveness, (4) Regulatory Quality, (5) Rule of Law, and (6) Control of Corruption
	Stakeholder communication and engagement a, b, c; 3	Stakeholder involvement and communication in design and implementation can increase the buy-in and perceived legitimacy of PES among actors	omitted because of unavailable/limited data
	Pre-existing market-based culture a; 1	A preexisting culture in which compensation is common or expected can facilitate PES	Enforcing Contracts Indicator	World Bank Doing Business Indicators (WB DBI 2015)	The enforcing contracts indicator measures the time and cost for resolving a commercial dispute through a local first-instance court, and the quality of judicial processes index, evaluating whether each economy has adopted a series of good practices that promote quality and efficiency in the court system.
			Registering Property	World Bank Doing Business Indicators (WB DBI 2015)	Registering Property: This topic examines the steps, time and cost involved in registering property, assuming a standardized case of an entrepreneur who wants to purchase land and a building that is already registered and free of title dispute. In addition, the topic also measures the quality of the land administration system in each economy. The quality of land administration index has five dime…
	Participant willingness a, b, c; 2	PES is facilitated when participation by providers is voluntary and there is strong support from ES buyers even if buyer participation is compulsory (e.g., government supported programs)	omitted because of unavailable/limited data
	Proximity of actors to each other a; 1	Spatial proximity of actors, especially buyers and sellers, to each other facilitates PES	Average Distance	City Water Map (McDonald et al. 2014)	Average distance between diverter point and city
	Large/small number of actors a; 2	[+] Some authors suggest smaller groups are easier to organize. [-] Others suggest smaller groups may not have a critical mass to overcome transaction costs or spur competition among ES providers.	Watershed Population Density	Gridded population of the world (GPW) (CIESIN 2015)	GPW data, spatially linked to the extent of HydroSHEDs watershed data for each city
			City Population	City Water Map (McDonald et al. 2014)	Total city population
LEGEND
*The literature differs in directionality for some conditions. In these cases we specify summaries and citations indicating the condition as supporting PES with [+] and those indicating the condition as inhibiting PES with [-].
a, b, c Superscripts denote the stage(s) of the policy process that the conditions should be considered (a = scoping; b = Implementing; c = Sustaining). These groupings represent our interpretations as the reviewed literature did not directly address the relevant stages of the PES policy process.
1, 2, 3 Superscripts denote the level of influence practitioners likely have over each condition (1 = low; 2 = moderate; 3 = high). These groupings represent our interpretations as the reviewed literature did not directly address the levels of influence that practitioners have over the identified enabling conditions.
CITATIONS
	BGR and UNESCO 2012	BGR & UNESCO. River and Groundwater Basins of the World, 1:50 000 000. Special Edition for the 6th World Water Forum, Marseille, March 2012. Hanover, Germany: BGR, and Paris: UNESCO (2012).
	CHRR et al. 2015	Center for Hazards and Risk Research - CHRR - Columbia University, Center for International Earth Science Information Network - CIESIN - Columbia University, and International Research Institute for Climate and Society - IRI - Columbia University. 2005. Global Drought Hazard Frequency and Distribution. Palisades, NY: NASA Socioeconomic Data and Applications Center (SEDAC). http://dx.doi.org/10.79…
	CIESIN 2015	CIESIN - Columbia University. 2015. Gridded Population of the World, Version 4 (GPWv4): Population Count. Palisades, NY: NASA Socioeconomic Data and Applications Center (SEDAC). http://dx.doi.org/10.7927/H4BG2KXS. Accessed December 2015.
	Channan et al. 2014	Channan, S., Collins, K., & Emanuel, W. R. Global mosaics of the standard MODIS land cover type data. University of Maryland and the Pacific Northwest National Laboratory, College Park, Maryland, USA (2014).
	Friedl et al. 2010	Friedl, M.A., et al. MODIS Collection 5 global land cover: Algorithm refinements and characterization of new datasets, 2001-2012, Collection 5.1 IGBP Land Cover, Boston University, Boston, MA, USA (2010).
	Huber-Stearns et al. 2017	Huber-Stearns, H., et al. Social-Ecological Enabling Conditions for Payments for Ecosystem Services. Ecol. Soc. 22, 18 (2017).
	Kaufmann et al. 2010	Kaufmann, Daniel, Aart Kraay & Massimo Mastruzzi. 2010. "The Worldwide Governance Indicators: A Summary of Methodology, Data and Analytical Issues". World Bank Policy Research Working Paper No. 5430.
	Lehner et al. 2006	Lehner, B., Verdin, K., Jarvis, A. HydroSHEDS Technical Documentation. World Wildlife Fund US, Washington, DC (2006).
	McCreless et al. 2013	McCreless, E., Visconti, P., Carwardine, J., Wilcox, C., and Smith, R.J. 2013. Cheap and Nasty? The Potential Perils of Using Management Costs to Identify Global Conservation Priorities. PLoS ONE 8(11)
	McDonald et al. 2014	McDonald, R.I. et al. Water on an urban planet: Urbanization and the reach of urban water infrastructure. Global Env. Change 27, 96-105 (2014).
	Waldron et al 2013	Waldron, A., Mooers, A.O., Miller, D.C., Nibbelink, N., Redding, D., Kuhn, T.S.,... Gittleman, J.L. 2013. Targeting global conservation funding to limit immediate biodiversity declines. PNAS 110(29): 12144-12148.
	WB DBI 2015	The World Bank, Doing Business Indicators (2015). [Data file]. Retrieved from: http://doingbusiness.org
	WB WDI 2016	The World Bank, Governance Indicators (2015). [Data file]. Retrieved from: www.govindicators.org
