# Supplementary material for: Global state and potential scope of investments in watershed services for large cities
Source: Nat Commun. 2018 Oct 22;9:4375. doi: 10.1038/s41467-018-06538-x (PMC6197214; doi:10.1038/s41467-018-06538-x)
Supplement: Supplementary file 5 — Supplementary Data 2 [file 41467_2018_6538_MOESM5_ESM.xlsx]

## Sheet: Sheet1
Supplementary Table 2: Enabling conditions values and rankings for top 5 conditions from the Non-USA cities model. Cities outside of the USA divided into top or bottom medians (threshold values indicated in italics) and then were selected (1) based on the enabling condition relationship described by the partial dependence plots (Supplementary Figure 1).
City Name	Country	Percent Agriculture >32.51		Percent Protected Area <5.97		IUCN Organizations per Million People >0.09		Average Elevation < 1.721089772		Average Annual Growth >3.682643352		TOTAL SELECTION
		Value	Selection	Value	Selection	Value	Selection	Value	Selection	Value	Selection
Dhaka	Bangladesh	89.82	1	1.95	1	0.12	1	0.0741015	1	5.42914	1	5
Guayaquil	Ecuador	48.46	1	0	1	1.56	1	0.0810797	1	6.95244	1	5
Dubai	United Arab Emirates	NA	1	NA	1	0.93	1	0.684973	1	5.78526	1	5
Leon	Mexico	NA	1	NA	1	0.12	1	0.812927	1	6.17101	1	5
Kolkata	India	87.28	1	2.16	1	0.02	0	0.316366	1	6.95244	1	4
Buenos Aires	Argentina	35.51	1	5.97	1	0.47	1	1.08498	1	3.31135	0	4
Paris	France	81.12	1	18.37	0	0.66	1	0.640497	1	6.17101	1	4
Johannesburg	South Africa	34.84	1	4.03	1	0.37	1	2.78957	0	3.73326	1	4
Santiago	Chile	8.55	0	3.56	1	0.38	1	0.596483	1	9.73908	1	4
Tel Aviv-Yafo	Israel	50.7	1	3.02	1	0.61	1	15.0442	0	4.44693	1	4
Toronto	Canada	40.59	1	3.58	1	1.15	1	4.23702	0	8.02021	1	4
Qingdao	China	91.07	1	0.03	1	0.01	0	0.955318	1	6.95244	1	4
Recife	Brazil	34.21	1	1.51	1	0.09	1	2.60166	0	5.42914	1	4
Jeddah	Saudi Arabia	NA	1	NA	1	0.14	1	0.447236	1	2.54317	0	4
Jaffa	Israel	50.7	1	3.02	1	0.61	1	1.61223	1	3.13663	0	4
Durban	South Africa	25.63	0	2.55	1	0.37	1	0.14418	1	3.88057	1	4
Puebla de Zaragoza	Mexico	NA	1	NA	1	0.12	1	2.1632	0	7.65814	1	4
Nagpur	India	67.13	1	3.29	1	0.02	0	0.768109	1	6.17101	1	4
Sanaa	Yemen	NA	1	NA	1	0.11	1	0.313023	1	-0.0111454	0	4
Kuwait City	Kuwait	NA	1	NA	1	1.29	1	8.07851	0	9.73908	1	4
Tunis	Tunisia	58	1	0	1	0.61	1	NA	0	6.95244	1	4
Ouagadougou	Burkina Faso	32.68	1	0.51	1	0.34	1	NA	0	4.15039	1	4
Thane	India	50.09	1	2.37	1	0.02	0	0.568966	1	5.78526	1	4
Warsaw	Poland	66.86	1	17	0	0.23	1	0.805531	1	4.53407	1	4
Kampala	Uganda	38.01	1	6.46	0	0.28	1	0.974062	1	6.95244	1	4
Almaty	Kazakhstan	9.14	0	0	1	0.27	1	1.56479	1	6.95244	1	4
Dhanbad	India	67.08	1	1.31	1	0.02	0	1.48031	1	7.69955	1	4
Maceio	Brazil	89	1	3.52	1	0.09	1	NA	0	8.02021	1	4
Ulaan Baatar	Mongolia	NA	1	0	1	0.41	1	0.974515	1	2.54317	0	4
Tbilsi	Georgia	38.49	1	4.65	1	0.39	1	NA	0	6.95244	1	4
Ranchi	India	89.55	1	0	1	0.02	0	0.294668	1	6.95244	1	4
Tripoli	Libya	NA	1	NA	1	0.18	1	1.02837	1	3.13663	0	4
Rotterdam	Netherlands	65.86	1	23.56	0	1.98	1	0.868914	1	6.95244	1	4
Freetown	Sierra Leone	0	0	0	1	0.19	1	1.67861	1	5.04362	1	4
Rajshahi	Bangladesh	68.27	1	5.19	1	0.12	1	NA	0	6.95244	1	4
Ujjain	India	88.37	1	0	1	0.02	0	1.52315	1	3.95585	1	4
Merida	Mexico	NA	1	NA	1	0.12	1	4.03271	0	4.97775	1	4
Heidelberg	Germany	78.21	1	20.88	0	0.28	1	0.642092	1	4.32904	1	4
Medellin	Colombia	37.1	1	0	1	0.21	1	NA	0	4.43507	1	4
Santo Domingo	Dominican Republic	61.93	1	0	1	0.35	1	7.42505	0	6.95244	1	4
Pretoria	South Africa	34.67	1	4.02	1	0.37	1	5.2559	0	4.35843	1	4
Rampura	India	NA	1	0	1	0.02	0	NA	0	6.95244	1	3
East Rand	South Africa	34.84	1	4.03	1	0.37	1	NA	0	3.06137	0	3
Malaut	India	59.52	1	4.92	1	0.02	0	NA	0	6.95244	1	3
Jagadhri	India	NA	1	NA	1	0.02	0	NA	0	6.95244	1	3
Mussorie	India	NA	1	NA	1	0.02	0	NA	0	6.95244	1	3
Shanghai	China	44.64	1	1.98	1	0.01	0	4.62288	0	9.73908	1	3
Karachi	Pakistan	34.94	1	9.19	0	0.16	1	6.18453	0	3.93484	1	3
Istanbul	Turkey	38.96	1	0	1	0.07	0	3.04723	0	3.90189	1	3
Shenzhen	China	42.27	1	0	1	0.01	0	0.876107	1	1.63499	0	3
Tianjin	China	57.67	1	0	1	0.01	0	4.49053	0	4.81291	1	3
Bengaluru	India	97.6	1	0	1	0.02	0	0.280614	1	2.54317	0	3
Bangkok	Thailand	42.9	1	8.18	0	0.05	0	0.85071	1	6.95244	1	3
Dongguan	China	28.66	0	0	1	0.01	0	0.796351	1	6.95244	1	3
Ahmadabad	India	85.75	1	3.38	1	0.02	0	3.10901	0	9.73908	1	3
Madrid	Spain	32.52	1	45.38	0	0.88	1	NA	0	4.87064	1	3
Riyadh	Saudi Arabia	NA	1	NA	1	0.14	1	NA	0	2.54317	0	3
Barcelona (Spain)	Spain	5.02	0	93.86	0	0.88	1	1.72064	1	9.73908	1	3
Harbin	China	88.95	1	0	1	0.01	0	0.248491	1	2.54317	0	3
Surat	India	76.57	1	7.2	0	0.02	0	0.274996	1	9.73908	1	3
Ankara	Turkey	13.61	0	0.32	1	0.07	0	0.226514	1	5.1238	1	3
Abidjan	Cote d'Ivoire	41.43	1	10.6	0	0.06	0	1.14032	1	7.12216	1	3
Montreal	Canada	12.5	0	3.94	1	1.15	1	NA	0	9.59058	1	3
Kabul	Afghanistan	4	0	0	1		0	0.172765	1	4.3571	1	3
Rome	Italy	35.64	1	87.02	0	0.38	1	0.504902	1	2.81495	0	3
Fortaleza	Brazil	9.09	0	14.93	0	0.09	1	1.18306	1	9.73908	1	3
Berlin	Germany	53.51	1	41.39	0	0.28	1	0.971938	1	2.66646	0	3
Casablanca	Morocco	59.39	1	15.43	0	0.2	1	NA	0	8.07123	1	3
Athens (Greece)	Greece	34.81	1	23.12	0	0.66	1	0.349883	1	1.38667	0	3
Milano	Italy	78.19	1	8.06	0	0.38	1	3.14245	0	4.35843	1	3
Jaipur	India	84.99	1	3.42	1	0.02	0	1.77377	0	9.73908	1	3
Dakar	Senegal	61.27	1	36.64	0	0.6	1	1.49421	1	3.13663	0	3
Addis Ababa	Ethiopia	90.42	1	0	1	0.01	0	3.739	0	4.81291	1	3
Kanpur	India	73.81	1	4.54	1	0.02	0	NA	0	4.87064	1	3
Caracas	Venezuela	24.72	0	32.83	0	0.2	1	0.537784	1	6.17101	1	3
Kiev	Ukraine	63.1	1	1.21	1	0.06	0	NA	0	6.95244	1	3
Algiers	Algeria	41.14	1	0	1	0.1	1	2.18844	0	1.28951	0	3
Yaounde	Cameroon	1.67	0	6.84	0	0.13	1	1.14257	1	6.77033	1	3
Indore	India	58.68	1	4.06	1	0.02	0	0.25844	1	2.54317	0	3
Accra	Ghana	44.62	1	11.26	0	0.25	1	0.91425	1	2.54317	0	3
Maracaibo	Venezuela	14.87	0	42.06	0	0.2	1	0.909113	1	6.95244	1	3
Antananarivo	Madagascar	11.42	0	0	1	0.06	0	0.412504	1	3.94687	1	3
Kumasi	Ghana	83.23	1	5.04	1	0.25	1	NA	0	3.43925	0	3
Beirut	Lebanon	NA	1	NA	1	1.35	1	11.9125	0	2.66646	0	3
Toluca	Mexico	25.15	0	57.21	0	0.12	1	0.948218	1	4.36105	1	3
Bamako	Mali	22.37	0	4.16	1	0.62	1	0.991628	1	2.54317	0	3
Bucharest	Romania	51.19	1	23.93	0	0.13	1	4.78037	0	7.95471	1	3
Abuja	Nigeria	73.55	1	0	1	0.03	0	0.689857	1	3.13663	0	3
Budapest	Hungary	79.64	1	19.11	0	0.59	1	5.67921	0	6.95244	1	3
Vienna	Austria	71.87	1	28.11	0	0.75	1	NA	0	5.90643	1	3
Montevideo	Uruguay	7.37	0	0.53	1	1.19	1	2.60683	0	6.95244	1	3
Lubumbashi	Congo, DRC	4.68	0	0.33	1	0.08	0	0.333807	1	6.95244	1	3
Brazzaville	Congo	53.85	1	9.62	0	0.55	1	0.728444	1	3.13663	0	3
Phnom Penh	Cambodia	45.43	1	1.28	1	0.08	0	NA	0	4.87017	1	3
Meerut	India	89.93	1	6.39	0	0.02	0	0.481816	1	5.37302	1	3
Shiraz	Iran	4.94	0	0.79	1	0.06	0	0.736792	1	4.2403	1	3
Rosario	Argentina	37.22	1	5.37	1	0.47	1	3.05925	0	3.09473	0	3
Auckland	New Zealand	9.63	0	2.21	1	1.78	1	0.533969	1	3.29761	0	3
Prague	Czech Republic	70.65	1	15.78	0	0.49	1	3.74358	0	6.95244	1	3
Torreon	Mexico	NA	1	NA	1	0.12	1	NA	0	2.58752	0	3
Allahabad	India	83.58	1	3.23	1	0.02	0	0.676082	1	2.66507	0	3
Copenhagen	Denmark	NA	1	NA	1	1.67	1	NA	0	2.54317	0	3
Amritsar	India	83.16	1	6.39	0	0.02	0	0.223346	1	5.93878	1	3
Aurangabad	India	95.97	1	3.23	1	0.02	0	0.175565	1	2.54317	0	3
Belgrade	Serbia	63.01	1	22.58	0	0.25	1	0.517641	1	0.421626	0	3
Helsinki	Finland	0.28	0	4.06	1	0.96	1	9.13383	0	4.67619	1	3
Amman	Jordan	26.39	0	1.81	1	2.13	1	0.232159	1	2.54317	0	3
Queretaro	Mexico	37.08	1	9.72	0	0.12	1	1.06078	1	2.43527	0	3
San Salvador	El Salvador	55.63	1	9.56	0	1.25	1	0.138608	1	3.31135	0	3
Yerevan	Armenia	NA	1	NA	1	0	0	NA	0	6.95244	1	3
Natal	Brazil	36.19	1	2.74	1	0.09	1	5.87275	0	2.35493	0	3
Florianopolis	Brazil	5.63	0	37.28	0	0.09	1	1.14776	1	6.95244	1	3
Joao Pessoa	Brazil	79.25	1	8.44	0	0.09	1	NA	0	6.95244	1	3
Solapur	India	90.79	1	5.4	1	0.02	0	1.74931	0	8.46964	1	3
Mombasa	Kenya	11.81	0	0.47	1	0.29	1	NA	0	5.07205	1	3
Managua	Nicaragua	42.4	1	18.72	0	1.31	1	6.22615	0	4.47977	1	3
Teresina	Brazil	4.56	0	7.7	0	0.09	1	1.26975	1	4.83759	1	3
Oslo	Norway	0	0	21.88	0	1.32	1	0.531841	1	6.95244	1	3
Bishkek	Kyrgyzstan	NA	1	NA	1	0.2	1	4.40871	0	2.6032	0	3
Nouakchott	Mauritania	2.97	0	0	1	0.72	1	3.2485	0	3.7305	1	3
Vientiane	Laos	8.81	0	1.17	1	0.18	1	NA	0	6.65243	1	3
Jos	Nigeria	91.49	1	0	1	0.03	0	4.81124	0	4.81291	1	3
Cotonou	Benin	40.04	1	15.95	0	0.31	1	1.52734	1	2.58752	0	3
Jhansi	India	88.88	1	1.61	1	0.02	0	NA	0	6.95244	1	3
Mathura	India	78.53	1	4.21	1	0.02	0	2.39683	0	3.9781	1	3
Christchurch	New Zealand	23.9	0	1.77	1	1.78	1	6.17786	0	3.93484	1	3
Alwar	India	NA	1	NA	1	0.02	0	1.08278	1	3.13663	0	3
Tumkur	India	78.38	1	0.49	1	0.02	0	10.5292	0	4.44693	1	3
Aizawl	India	0.57	0	0	1	0.02	0	1.14587	1	6.95244	1	3
Bogota	Colombia	11.82	0	19.25	0	0.21	1	0.765667	1	6.17101	1	3
Chengdu	China	75.24	1	0	1	0.01	0	2.7099	0	4.57269	1	3
Ho Chi Minh City	Vietnam	40.65	1	11.81	0	0.04	0	1.0958	1	4.22013	1	3
Dalian	China	50.87	1	0	1	0.01	0	NA	0	6.95244	1	3
Zhengzhou	China	54.06	1	1.84	1	0.01	0	6.09143	0	6.95244	1	3
Nairobi	Kenya	23.2	0	0	1	0.29	1	NA	0	6.95244	1	3
Nainital	India	3.33	0	0	1	0.02	0	7.06862	0	6.95244	1	2
Budhlada	India	5.17	0	4.92	1	0.02	0	NA	0	6.95244	1	2
Goniana	India	5.17	0	4.92	1	0.02	0	NA	0	6.95244	1	2
Kot Fatta	India	5.17	0	4.92	1	0.02	0	NA	0	6.95244	1	2
Mansa	India	5.17	0	4.92	1	0.02	0	NA	0	6.95244	1	2
Maur	India	5.17	0	4.92	1	0.02	0	NA	0	6.95244	1	2
Raman	India	5.17	0	4.92	1	0.02	0	NA	0	6.95244	1	2
Sangat	India	5.17	0	4.92	1	0.02	0	NA	0	6.95244	1	2
Bhuco	India	83.16	1	6.39	0	0.02	0	NA	0	6.95244	1	2
Faridabad	India	83.16	1	6.39	0	0.02	0	NA	0	6.95244	1	2
Khanna	India	83.16	1	6.39	0	0.02	0	NA	0	6.95244	1	2
Hazaribag	India	78.57	1	29.13	0	0.02	0	NA	0	6.95244	1	2
Mumbai	India	54.05	1	6.75	0	0.02	0	2.11282	0	6.95244	1	2
Cairo	Egypt	21.56	0	7.91	0	0.06	0	0.951943	1	4.3571	1	2
Chongqing	China	16.84	0	4.62	1	0.01	0	0.382851	1	2.43527	0	2
Lagos	Nigeria	45.01	1	8.27	0	0.03	0	NA	0	9.73908	1	2
Seoul	South Korea	13.41	0	9.65	0	0.1	1	NA	0	9.73908	1	2
Nagoya	Japan	3.53	0	24.57	0	0.15	1	0.916424	1	3.5813	0	2
Chennai	India	92.17	1	1.3	1	0.02	0	6.22438	0	0.849454	0	2
Tehran	Iran	0.71	0	32.44	0	0.06	0	0.617121	1	6.95244	1	2
Hyderabad	India	88.21	1	3.98	1	0.02	0	8.66359	0	3.34269	0	2
Hong Kong	China	13.46	0	0	1	0.01	0	NA	0	9.73908	1	2
Baghdad	Iraq	17.81	0	0	1		0	NA	0	6.95244	1	2
Xi'an	China	23.1	0	0.95	1	0.01	0	0.696431	1	2.66646	0	2
Pune	India	29.04	0	0	1	0.02	0	NA	0	4.12889	1	2
Saint Petersburg (Russia)	Russia	9.47	0	7.56	0	0.07	0	1.07975	1	5.8408	1	2
Luanda	Angola	2.26	0	6.61	0	0.23	1	NA	0	6.95244	1	2
Guadalajara	Mexico	41.68	1	6.73	0	0.12	1	NA	0	2.1005	0	2
Alexandria	Egypt	72.63	1	7.89	0	0.06	0	1.19187	1	2.54317	0	2
Chittagong	Bangladesh	42.65	1	6.37	0	0.12	1	2.46063	0	2.58752	0	2
Yokohama	Japan	4.49	0	38.94	0	0.15	1	3.00295	0	3.90189	1	2
Porto Alegre	Brazil	30.12	0	2.4	1	0.09	1	4.70674	0	3.36084	0	2
Changchun	China	56.24	1	0	1	0.01	0	4.93342	0	0.849454	0	2
Salvador	Brazil	9.06	0	5.19	1	0.09	1	3.17555	0	2.54317	0	2
Curitiba	Brazil	0	0	0	1	0.09	1	NA	0	3.13663	0	2
Allepo	Syria	11.94	0	0	1	0.06	0	NA	0	4.12889	1	2
Lucknow	India	89.6	1	3.28	1	0.02	0	NA	0	3.13663	0	2
Ibadan	Nigeria	43.07	1	0.08	1	0.03	0	NA	0	1.03207	0	2
Lisbon	Portugal	27.91	0	31.88	0	0.39	1	4.27171	0	4.33074	1	2
Taipei	China	1.78	0	0	1	0.01	0	3.32763	0	6.95244	1	2
Ciudad de Guatemala	Guatemala	11.91	0	1.78	1	1.08	1	4.90002	0	2.26341	0	2
Vancouver	Canada	0	0	0	1	1.15	1	NA	0	3.13663	0	2
Tashkent	Uzbekistan	35.01	1	0	1	0.04	0	3.13896	0	3.06137	0	2
Havana	Cuba	65.23	1	17.49	0	0.18	1	NA	0	2.58752	0	2
Asuncion	Paraguay	3.61	0	12.49	0	1.09	1	1.00825	1	3.5861	0	2
Belem	Brazil	14.12	0	9.71	0	0.09	1	0.176576	1	2.54317	0	2
Patna	India	81.07	1	4.01	1	0.02	0	3.08906	0	3.39108	0	2
Kozhikode	India	16.16	0	17.07	0	0.02	0	0.742571	1	5.51044	1	2
Brussels	Belgium	69.05	1	21.59	0	0.97	1	2.18866	0	2.54317	0	2
Barranquilla	Colombia	27.19	0	0.4	1	0.21	1	NA	0	3.40849	0	2
Bhopal	India	78.33	1	0	1	0.02	0	4.94283	0	2.26341	0	2
Vadodara	India	82.88	1	6.78	0	0.02	0	NA	0	6.95244	1	2
Manaus	Brazil	2.48	0	47.08	0	0.09	1	1.52494	1	2.78693	0	2
Tijuana	Mexico	2.69	0	14.78	0	0.12	1	NA	0	4.19638	1	2
Lusaka	Zambia	2.98	0	46.25	0	0.59	1	1.29856	1	1.88334	0	2
Agra	India	82.12	1	2	1	0.02	0	NA	0	2.58752	0	2
Kobe	Japan	15.38	0	37.27	0	0.15	1	2.26224	0	3.98671	1	2
Grande Vitoria	Brazil	17.84	0	1.14	1	0.09	1	NA	0	2.54317	0	2
Rajkot	India	91.83	1	0	1	0.02	0	2.70855	0	0.849454	0	2
Yekaterinburg	Russia	3.54	0	0.02	1	0.07	0	6.45958	0	4.1751	1	2
Sao Luis	Brazil	2.63	0	2.87	1	0.09	1	5.83306	0	2.54317	0	2
Jabalpur	India	32.95	1	5.84	1	0.02	0	NA	0	3.5813	0	2
Glasgow	United Kingdom	15.52	0	100	0	0.89	1	NA	0	6.86797	1	2
Zurich	Switzerland	38.61	1	17.82	0	1.23	1	NA	0	2.54317	0	2
Maputo	Mozambique	8.62	0	10.01	0	0.11	1	0.407976	1		0	2
Dublin	Ireland	7.72	0	18.78	0	0.77	1	0.58867	1	2.54645	0	2
Bucaramanga	Colombia	0	0	0	1	0.21	1	2.23656	0	2.82605	0	2
Maracay	Venezuela	26.23	0	24.54	0	0.2	1	1.30728	1	2.52056	0	2
Changwon	South Korea	6.94	0	6.89	0	0.1	1	8.07767	0	6.95244	1	2
Amsterdam	Netherlands	59.04	1	25.71	0	1.98	1	NA	0	2.58752	0	2
Monrovia	Liberia	14.57	0	12.4	0	0	0	0.430583	1	6.95244	1	2
Kigali	Rwanda	83.96	1	3.75	1	0	0	4.73101	0	2.75119	0	2
San Luis Potosi	Mexico	0.06	0	1.9	1	0.12	1	NA	0	1.52189	0	2
Barquisimeto	Venezuela	32.51	1	26.47	0	0.2	1	11.6766	0	1.83624	0	2
Tegucigalpa	Honduras	6.14	0	0.62	1	0.74	1	2.92632	0	2.81781	0	2
Guwahati	India	7.19	0	2.87	1	0.02	0	0.613411	1	3.13663	0	2
Mendoza	Argentina	0.48	0	16.99	0	0.47	1	NA	0	6.50708	1	2
Hubli	India	91.21	1	0	1	0.02	0	NA	0	2.4204	0	2
Quetta	Pakistan	0	0	99.99	0	0.16	1	4.83126	0	6.95244	1	2
Valparaiso	Chile	5.75	0	3.16	1	0.38	1	2.72082	0	2.58752	0	2
Bhubaneswar	India	60.09	1	3.37	1	0.02	0	NA	0	3.66105	0	2
Valencia	Venezuela	25	0	29.97	0	0.2	1	0.145569	1	2.54317	0	2
Cucuta	Colombia	6.27	0	0	1	0.21	1	3.17737	0	2.26341	0	2
Lilongwe	Malawi	10.43	0	31.07	0	0.19	1	0.473998	1	3.13663	0	2
Dehra Dun	India	9.74	0	8.81	0	0.02	0	1.12366	1	10.4238	1	2
Cuttack	India	81.07	1	4.01	1	0.02	0	NA	0	3.13663	0	2
Jammu	India	67.44	1	6.39	0	0.02	0	0.930035	1	3.13663	0	2
Barcelona (Venezuela)	Venezuela	19.48	0	36.72	0	0.2	1	0.696474	1	2.00648	0	2
Pondicherry	India	85.99	1	2.35	1	0.02	0	4.00559	0	3.5021	0	2
Agadir	Morocco	18.52	0	81.77	0	0.2	1	8.56879	0	6.95244	1	2
Venezia	Italy	76.32	1	9.76	0	0.38	1	2.82558	0	2.54317	0	2
Juarez	Mexico	1.26	0	5.74	1	0.12	1	11.9896	0	3.31135	0	2
London	United Kingdom	69.2	1	33	0	0.89	1	NA	0	2.54317	0	2
San Juan	Puerto Rico	32.4	0	3.63	1		0	NA	0	6.95244	1	2
Yamunanagar	India	83.16	1	6.39	0	0.02	0	0.904147	1	2.54317	0	2
Bhilwara	India	67.16	1	0	1	0.02	0	7.34372	0	2.54317	0	2
Baretta	India	5.17	0	4.92	1	0.02	0	0.613841	1	2.54317	0	2
Dewas	India	58.37	1	4.05	1	0.02	0	NA	0	2.54317	0	2
Srikakulam	India	71.73	1	0	1	0.02	0	1.72154	0	2.54317	0	2
Baramati	India	87.29	1	7.45	0	0.02	0	4.16255	0	5.42914	1	2
Delhi	India	2.39	0	4.3	1	0.02	0	10.6389	0	3.7305	1	2
Mexico City	Mexico	25.15	0	57.21	0	0.12	1	6.22132	0	7.11356	1	2
Sao Paulo	Brazil	16.97	0	44.69	0	0.09	1	NA	0	4.44693	1	2
Beijing	China	12.4	0	0	1	0.01	0	0.756128	1	2.54317	0	2
Jakarta	Indonesia	38.5	1	6.55	0	0	0	1.13115	1	3.13663	0	2
Guangzhou	China	36.63	1	0	1	0.01	0	3.6835	0	2.54317	0	2
Lima	Peru	1.34	0	0.3	1	0.3	1	NA	0	2.54317	0	2
Nanjing	China	36.86	1	2.33	1	0.01	0	NA	0	2.54317	0	2
Dar es Salaam	Tanzania	25.89	0	5.38	1	0.09	1	NA	0	2.54317	0	2
Cali	Colombia	30.52	0	0.38	1	0.21	1	NA	0	2.26341	0	2
Goiania	Brazil	0	0	28.61	0	0.09	1	NA	0	6.95244	1	2
Santa Cruz (Bolivia)	Bolivia	0	0	13.38	0	0.79	1	NA	0	6.95244	1	2
Cartagena	Colombia	22.94	0	0.4	1	0.21	1	NA	0	0.666459	0	2
Bristol	United Kingdom	57.97	1	19.5	0	0.89	1	NA	0	2.54317	0	2
Basel	Switzerland	78.21	1	20.88	0	1.23	1	NA	0	2.58752	0	2
Santos	Brazil	0.12	0	94.45	0	0.09	1	4.3128	0	3.13663	0	1
Tokyo	Japan	17.69	0	28.22	0	0.15	1	4.28241	0	0.849454	0	1
Osaka	Japan	17.06	0	27.66	0	0.15	1	3.15281	0	0.849454	0	1
Moscow	Russia	30.12	0	8	0	0.07	0	2.6123	0	4.68208	1	1
Kinshasa	Congo, DRC	4.94	0	9.62	0	0.08	0	2.15501	0	9.73908	1	1
Wuhan	China	27.84	0	2.75	1	0.01	0	NA	0	3.06137	0	1
Belo Horizonte	Brazil	4.86	0	36.12	0	0.09	1	2.95291	0	2.1005	0	1
Khartoum	Sudan	27.85	0	9.71	0	0.03	0	0.128804	1	2.54317	0	1
Sydney	Australia	6.73	0	33.57	0	1.63	1	NA	0	2.43527	0	1
Rangoon	Myanmar	21.45	0	0.67	1	0	0	2.6198	0	2.54317	0	1
Melbourne	Australia	16.23	0	19.71	0	1.63	1	2.72643	0	3.36084	0	1
Busan	South Korea	20.58	0	6.69	0	0.1	1	2.16846	0	0.666459	0	1
Kano	Nigeria	88.8	1	10.12	0	0.03	0	2.80337	0	3.13663	0	1
Hanoi	Vietnam	63.88	1	6.64	0	0.04	0	NA	0	0.666459	0	1
Campinas	Brazil	25.69	0	74.26	0	0.09	1	4.66953	0	2.54317	0	1
Baku	Azerbaijan	38	1	9.6	0	0	0	5.10404	0	3.68264	0	1
La Paz	Bolivia	0	0	26.53	0	0.79	1	NA	0	2.54317	0	1
Conakry	Guinea	13.74	0	10.71	0	0.13	1	3.43813	0	2.97049	0	1
Thiruvananthapuram	India	23.85	0	36.92	0	0.02	0	5.00178	0	3.7305	1	1
Panama City	Panama	4.15	0	92.47	0	4.08	1	2.14845	0	2.58752	0	1
Harare	Zimbabwe	6.27	0	6.5	0	1.62	1	NA	0	2.18756	0	1
Mosul	Iraq	21.29	0	0	1	NA	0	NA	0	2.54317	0	1
Stockholm	Sweden	9.42	0	6.03	0	0.9	1	NA	0	1.89	0	1
Srinagar	India	36.52	1	17.86	0	0.02	0	NA	0	2.54317	0	1
Sofia	Bulgaria	23.46	0	50.98	0	0.25	1	2.78294	0	3.13663	0	1
San Jose (Costa Rica)	Costa Rica	13.75	0	49.38	0	3.55	1	4.96232	0	3.34269	0	1
Jodhpur	India	54.21	1	8.23	0	0.02	0	NA	0	2.54317	0	1
Gwalior	India	49.33	1	33.56	0	0.02	0	2.0968	0	2.54317	0	1
Concepcion	Chile	5.23	0	8.3	0	0.38	1	NA	0	2.54317	0	1
Aracaju	Brazil	23.25	0	9.1	0	0.09	1	NA	0	2.54317	0	1
Siliguri	India	30.66	0	12.87	0	0.02	0	NA	0	6.84279	1	1
Ciudad Guayana	Venezuela	3.6	0	84.31	0	0.2	1	3.91708	0	2.26341	0	1
Gurgaon	India	85.31	1	6.39	0	0.02	0	NA	0	2.54317	0	1
Udaipur	India	61.08	1	9.35	0	0.02	0	NA	0	2.54317	0	1
Laredo	Mexico	1.85	0	6.72	0	0.12	1	1.78553	0	2.54317	0	1
Cordoba	Argentina	14.57	0	6.55	0	0.47	1	1.72376	0	2.36898	0	1
Bathinda	India	85.84	1	6.39	0	0.02	0	2.26893	0	2.54317	0	1
Macau	China	16.88	0	0.24	1	0.01	0	NA	0	3.08236	0	1
Rio de Janeiro	Brazil	15.65	0	27.65	0	0.09	1	NA	0	2.54317	0	1
Monterrey	Mexico	15.31	0	18.74	0	0.12	1	NA	0	2.54317	0	1
Brasilia	Brazil	14.59	0	97.29	0	0.09	1	NA	0	2.54317	0	1
Kunming	China	15.76	0	0	1	0.01	0	2.51129	0	2.26341	0	1
Cape Town	South Africa	6.86	0	74.8	0	0.37	1	NA	0	2.54317	0	1
Quito	Ecuador	4.56	0	51.47	0	1.56	1	NA	0	2.54317	0	1
Manila	Philippines	22.41	0	24.23	0	0.04	0	6.9942	0	2.54317	0	0
Singapore	Singapore	26.81	0	15.54	0	NA	0	2.75142	0	3.13663	0	0
Mogadishu	Somalia	20.65	0	23.13	0	NA	0	2.82505	0	2.54317	0	0
Samarinda	Indonesia	9.59	0	14.66	0	0	0	2.72969	0	2.00648	0	0
Uttarkashi	India	1.13	0	7.12	0	0.02	0	3.83908	0	2.26341	0	0
