# Supplementary material for: Global state and potential scope of investments in watershed services for large cities
Source: Nat Commun. 2018 Oct 22;9:4375. doi: 10.1038/s41467-018-06538-x (PMC6197214; doi:10.1038/s41467-018-06538-x)
Supplement: Supplementary file 6 — Supplementary Data 3 [file 41467_2018_6538_MOESM6_ESM.xlsx]

## Sheet: Sheet1
City ID	CWM ID	City Name	Country Name	IWS program?	Watershed area (km2)	Average elevaton (degrees)	Average watershed population density	Total diversion volume (billion litres)	Weighted Drought Vulnerability Index	Average Distance (m)	Cover_PctForest	Percent agriculture cover	Percent protected watershed	Average annual conservation spending	IUCN organizations per million people	City Population	Average governance indicators	Enforcing contracts indicators	National GDP per capita (2016 USD)	Average annual growth	Registering property indicator
1	10	London	United Kingdom	0	11348.3	0.731407	61730.4	NA	1	16706.5	12.29	69.2	33	701.211	0.89	471805	1.399	68.08	46332	2.4	72.55
2	11	Pretoria	South Africa	1	1894.67	1.50661	334.354	6834032	6.93342	144470	0.07	34.67	4.02	111.036	0.37	1666320	0.229	66.14	6483	3.1	66.02
3	12	Sydney	Australia	0	17573.7	2.72643	636.334	3348	3.21644	89141.1	46.15	6.73	33.57	526.113	1.63	4364380	1.564	77.06	61926	3.4	76.87
4	13	Tokyo	Japan	0	14480.6	4.28241	12306.9	30282	NA	85092.9	63.76	17.69	28.22	NA	0.15	36833979	1.306	69.95	36194	0.8	71.33
5	14	Sao Paulo	Brazil	1	9548.98	2.4924	275888	2394	NA	48352	40.48	16.97	44.69	180.884	0.09	19659808	-0.027	53.6	11384	3.1	56.18
6	15	Dublin	Ireland	0	1220.28	1.67861	15388.3	NA	NA	23739.6	17	7.72	18.78	1.158	0.77	1100238	1.415	75.47	54374	5	78.34
7	16	Buenos Aires	Argentina	0	2.86686e+06	1.08498	399.937	NA	2.09847	9369.67	12.56	35.51	5.97	38.688	0.47	14245871	-0.362	63.88	12510	3.3	60.63
8	17	Dhaka	Bangladesh	0	9371.69	0.0741015	5.63864	NA	4.80282	5048.75	4.33	89.82	1.95	8.456	0.12	14730537	-0.918	20.82	1087	5.4	31.34
9	18	Rio de Janeiro	Brazil	1	19836.8	3.02755	544.12	NA	2.06849	55461	23.92	15.65	27.65	180.884	0.09	12373884	-0.027	53.6	11384	3.1	56.18
10	19	Santiago	Chile	0	5022.51	15.0442	251.406	1760000000	8.98194	31769	4.86	8.55	3.56	16.936	0.38	6269330	1.174	63.85	14528	4.4	78.96
11	20	Beijing	China	1	138812	5.34147	2034.85	6.93342	3.72868	164658	53.25	12.4	0	145.644	0.01	16189572	-0.545	68.21	7590	9.7	80.67
12	21	Shanghai	China	0	1.93396e+06	4.62288	6155.4	1778	4.58828	36251.8	28.37	44.64	1.98	145.644	0.01	19979977	-0.545	68.21	7590	9.7	80.67
13	22	Bogota	Colombia	1	1030.8	5.16218	5.07592	244719	4.29825	35754.9	20.77	11.82	19.25	67.96	0.21	8505956	-0.307	37.66	7904	3.7	79.33
14	23	Kinshasa	Congo, DRC	0	3.64935e+06	0.916424	0.00579774	NA	3.18453	8595	41.42	4.94	9.62	7.981	0.08	9381673	-1.57	33.51	442	3.6	55.39
15	24	Guayaquil	Ecuador	0	13423.5	1.00825	NA	NA	8.82173	25062	10.29	48.46	0	22.74	1.56	2492304	-0.578	58.3	6346	3.6	70.21
16	25	Cairo	Egypt	0	2.91849e+06	0.951943	0	2560.84	5.0061	9810.25	1.52	21.56	7.91	9.083	0.06	16899015	-0.908	44.02	3199	4.4	69.13
17	26	Alexandria	Egypt	0	2.92345e+06	0.172765	2778.13	8117.6	NA	18185.2	0.29	72.63	7.89	9.083	0.06	4332570	-0.908	44.02	3199	4.4	69.13
18	27	Berlin	Germany	0	NA	0.349883	1142.3	3744.9	1	18731	40.52	53.51	41.39	102.923	0.28	3474830	1.466	76.74	47822	1.4	67.78
19	28	Accra	Ghana	0	406083	0.568966	6065.95	NA	4.25214	43207	0.17	44.62	11.26	11.485	0.25	2060076	0.076	57.59	1442	5.8	79.23
20	29	Hong Kong	China	0	27144.7	3.10901	5551.46	3640000000000000	1	20662.7	56.56	13.46	0	145.644	0.01	7049514	-0.545	68.21	7590	9.7	80.67
21	30	Thane	India	0	3719.6	2.60683	2.74432	NA	7	33896.7	9.24	50.09	2.37	119.86	0.02	1862000	-0.35	25.81	1582	7	60.4
22	31	Thiruvananthapuram	India	0	264.403	3.74358	224.095	NA	1	NA	64.11	23.85	36.92	119.86	0.02	1647769	-0.35	25.81	1582	7	60.4
23	32	Jakarta	Indonesia	1	7742.46	3.38737	5434.04	217396	5	41364.6	40.24	38.5	6.55	30.364	0	9629953	-0.352	37.28	3492	4.6	60.74
24	34	Abidjan	Cote d'Ivoire	0	NA	0.504902	0	NA	1	9630	35.21	41.43	10.6	5.05	0.06	4150288	-0.884	61.88	1546	2.8	60.05
25	35	Osaka	Japan	0	7107.79	3.15281	69650.1	NA	NA	43689.6	66.58	17.06	27.66	NA	0.15	19491722	1.306	69.95	36194	0.8	71.33
26	36	Nairobi	Kenya	1	283.095	2.43815	1627.71	383.2	4	39990.8	27.69	23.2	0	39.036	0.29	3236589	-0.673	48.96	1358	4	56.88
27	37	Mexico City	Mexico	1	3490.57	4.65287	60.675	7123500000	6.74054	84270	31.21	25.15	57.21	94.044	0.12	20131688	-0.158	64.61	10326	2.6	62.45
28	38	Casablanca	Morocco	0	44612.6	3.14245	2346.7	NA	7.47062	57973.8	0.19	59.39	15.43	4.333	0.2	3405238	-0.345	60.14	3190	4.4	61.26
29	39	Dehra Dun	India	0	5195.9	NA	753.18	NA	NA	11652.4	48.98	9.74	8.81	119.86	0.02	699989	-0.35	25.81	1582	7	60.4
30	40	Jammu	India	0	2162.46	7.42505	11023.4	NA	4.81426	1100	14.1	67.44	6.39	119.86	0.02	648787	-0.35	25.81	1582	7	60.4
31	41	Mussorie	India	0	NA	NA	2397.34	NA	NA	2773.71	NA	NA	NA	119.86	0.02	NA	-0.35	25.81	1582	7	60.4
32	42	Nainital	India	0	6.1859	7.06862	169.436	NA	NA	437.667	26.67	3.33	0	119.86	0.02	NA	-0.35	25.81	1582	7	60.4
33	43	Srinagar	India	0	738.89	8.07767	411.279	NA	1.15385	276426	25.63	36.52	17.86	119.86	0.02	1250571	-0.35	25.81	1582	7	60.4
34	44	Uttarkashi	India	0	4493.58	14.2987	414.187	NA	8	NA	14.95	1.13	7.12	119.86	0.02	42300	-0.35	25.81	1582	7	60.4
35	45	Agra	India	0	47455.2	1.56479	5902.27	NA	7.30993	NA	8.88	82.12	2	119.86	0.02	1714339	-0.35	25.81	1582	7	60.4
36	46	Allahabad	India	0	347259	0.430583	2.00301e+06	NA	8.41891	NA	3.37	83.58	3.23	119.86	0.02	1204808	-0.35	25.81	1582	7	60.4
37	47	Amritsar	India	0	NA	NA	0	NA	NA	1042	0.18	83.16	6.39	119.86	0.02	1171367	-0.35	25.81	1582	7	60.4
38	48	Bathinda	India	0	78.7894	0.0468955	56381.6	NA	9	1551.5	0.09	85.84	6.39	119.86	0.02	280653	-0.35	25.81	1582	7	60.4
39	49	Delhi	India	1	97350	8.78659	492.723	NA	7.67413	155076	10.28	2.39	4.3	119.86	0.02	21935142	-0.35	25.81	1582	7	60.4
40	50	Faridabad	India	0	NA	NA	0	NA	NA	1937	0.18	83.16	6.39	119.86	0.02	NA	-0.35	25.81	1582	7	60.4
41	51	Gurgaon	India	0	140.981	NA	33459.6	NA	NA	99070	0.16	85.31	6.39	119.86	0.02	640000	-0.35	25.81	1582	7	60.4
42	52	Kanpur	India	0	86858.3	3.32763	7107.17	NA	7.82771	12135	12.92	73.81	4.54	119.86	0.02	2904192	-0.35	25.81	1582	7	60.4
43	53	Lucknow	India	0	9063.92	0.0810797	0.444411	NA	5.18125	6210	1.57	89.6	3.28	119.86	0.02	2854192	-0.35	25.81	1582	7	60.4
44	54	Mathura	India	0	46716.3	NA	13.9646	NA	NA	1294	6.84	78.53	4.21	119.86	0.02	444334	-0.35	25.81	1582	7	60.4
45	55	Meerut	India	0	22.382	NA	4.44024	NA	NA	6934.5	0.09	89.93	6.39	119.86	0.02	1406124	-0.35	25.81	1582	7	60.4
46	56	Patna	India	0	NA	NA	NA	NA	NA	NA	6.34	81.07	4.01	119.86	0.02	2022108	-0.35	25.81	1582	7	60.4
47	57	Yamunanagar	India	0	14334.7	NA	0.709183	NA	NA	940	0.18	83.16	6.39	119.86	0.02	377664	-0.35	25.81	1582	7	60.4
48	58	Jagadhri	India	0	NA	NA	0	NA	NA	NA	NA	NA	NA	119.86	0.02	NA	-0.35	25.81	1582	7	60.4
49	59	Khanna	India	0	NA	NA	0	NA	NA	1315	0.18	83.16	6.39	119.86	0.02	NA	-0.35	25.81	1582	7	60.4
50	60	Malaut	India	0	NA	NA	NA	NA	NA	177727	25.03	59.52	4.92	119.86	0.02	NA	-0.35	25.81	1582	7	60.4
51	61	Mansa	India	0	NA	NA	NA	NA	NA	NA	8.28	5.17	4.92	119.86	0.02	NA	-0.35	25.81	1582	7	60.4
52	62	Budhlada	India	0	NA	NA	NA	NA	NA	NA	8.28	5.17	4.92	119.86	0.02	NA	-0.35	25.81	1582	7	60.4
53	63	Baretta	India	0	9008.09	NA	53531.2	NA	NA	NA	8.28	5.17	4.92	119.86	0.02	336286	-0.35	25.81	1582	7	60.4
54	64	Bhuco	India	0	NA	NA	0	NA	NA	729	0.18	83.16	6.39	119.86	0.02	NA	-0.35	25.81	1582	7	60.4
55	65	Goniana	India	0	NA	NA	63.4372	NA	NA	NA	8.28	5.17	4.92	119.86	0.02	NA	-0.35	25.81	1582	7	60.4
56	66	Kot Fatta	India	0	NA	NA	169.809	NA	NA	NA	8.28	5.17	4.92	119.86	0.02	NA	-0.35	25.81	1582	7	60.4
57	67	Maur	India	0	NA	NA	NA	NA	NA	NA	8.28	5.17	4.92	119.86	0.02	NA	-0.35	25.81	1582	7	60.4
58	68	Raman	India	0	NA	NA	NA	NA	NA	NA	8.28	5.17	4.92	119.86	0.02	NA	-0.35	25.81	1582	7	60.4
59	69	Rampura	India	0	NA	NA	93.1761	NA	NA	825	NA	NA	0	119.86	0.02	NA	-0.35	25.81	1582	7	60.4
60	70	Sangat	India	0	NA	NA	NA	NA	NA	NA	8.28	5.17	4.92	119.86	0.02	NA	-0.35	25.81	1582	7	60.4
61	71	Dhanbad	India	0	9029.39	1.14776	0.698525	NA	7	19531	6.07	67.08	1.31	119.86	0.02	1186101	-0.35	25.81	1582	7	60.4
62	72	Hazaribag	India	0	21.224	NA	467.087	NA	NA	4274.5	0	78.57	29.13	119.86	0.02	NA	-0.35	25.81	1582	7	60.4
63	73	Ranchi	India	0	766.451	0.531841	364.728	NA	7	NA	0.76	89.55	0	119.86	0.02	1106901	-0.35	25.81	1582	7	60.4
64	74	Aizawl	India	0	1075.66	6.79601	0	NA	4	4880	94.54	0.57	0	119.86	0.02	287210	-0.35	25.81	1582	7	60.4
65	75	Guwahati	India	0	414821	8.56879	227.978	NA	3.62683	5237	26.9	7.19	2.87	119.86	0.02	957449	-0.35	25.81	1582	7	60.4
66	76	Siliguri	India	0	729.469	6.09143	0	20.075	5	7295	39.7	30.66	12.87	119.86	0.02	683060	-0.35	25.81	1582	7	60.4
67	77	Alwar	India	0	NA	NA	8.17862	NA	NA	1969	NA	NA	NA	119.86	0.02	335746	-0.35	25.81	1582	7	60.4
68	78	Bhilwara	India	0	6181.77	NA	98.3822	NA	NA	7598.67	0.43	67.16	0	119.86	0.02	354051	-0.35	25.81	1582	7	60.4
69	79	Jaipur	India	0	24573.7	NA	7.52759	NA	NA	NA	0.17	84.99	3.42	119.86	0.02	3016722	-0.35	25.81	1582	7	60.4
70	80	Jodhpur	India	0	84297.9	4.83126	838.023	NA	7.66751	286028	17.19	54.21	8.23	119.86	0.02	1116463	-0.35	25.81	1582	7	60.4
71	81	Udaipur	India	0	1967.94	0.863449	1874.83	NA	9	33856.5	0.3	61.08	9.35	119.86	0.02	468889	-0.35	25.81	1582	7	60.4
72	82	Bhopal	India	0	700.195	0.333807	0.00133208	NA	9	12170	1.74	78.33	0	119.86	0.02	1851285	-0.35	25.81	1582	7	60.4
73	83	Dewas	India	0	73432.2	0.999152	48040.9	NA	7.46912	34414.3	8.05	58.37	4.05	119.86	0.02	285097	-0.35	25.81	1582	7	60.4
74	84	Gwalior	India	0	418.458	NA	15.4317	NA	NA	7895.5	0.49	49.33	33.56	119.86	0.02	1084426	-0.35	25.81	1582	7	60.4
75	85	Indore	India	0	73298.5	NA	2767.55	NA	NA	10387.3	7.96	58.68	4.06	119.86	0.02	2127497	-0.35	25.81	1582	7	60.4
76	86	Jabalpur	India	0	17283.5	NA	59661.4	NA	NA	NA	17.38	32.95	5.84	119.86	0.02	1256953	-0.35	25.81	1582	7	60.4
77	87	Jhansi	India	0	25727	NA	4403.04	NA	NA	17185.3	0.57	88.88	1.61	119.86	0.02	543191	-0.35	25.81	1582	7	60.4
78	88	Nagpur	India	0	11182.3	0.909113	4351.81	NA	8	11208	6.8	67.13	3.29	119.86	0.02	2470886	-0.35	25.81	1582	7	60.4
79	89	Rajkot	India	0	3247.85	0.294668	148.424	NA	10	76608.7	0.02	91.83	0	119.86	0.02	1360905	-0.35	25.81	1582	7	60.4
80	90	Ujjain	India	0	2087.13	NA	NA	NA	NA	1206.5	0	88.37	0	119.86	0.02	509103	-0.35	25.81	1582	7	60.4
81	91	Vadodara	India	0	120967	0.974062	NA	NA	8.53115	NA	0.43	82.88	6.78	119.86	0.02	1793525	-0.35	25.81	1582	7	60.4
82	92	Aurangabad	India	0	22254.9	0.868914	0	NA	7.21931	16071	0.3	95.97	3.23	119.86	0.02	1166797	-0.35	25.81	1582	7	60.4
83	93	Bengaluru	India	0	9728.61	0.617121	4962.98	NA	3.93023	535	0.06	97.6	0	119.86	0.02	8275032	-0.35	25.81	1582	7	60.4
84	94	Baramati	India	0	6904.62	1.36822	NA	NA	7.04987	47557	1.5	87.29	7.45	119.86	0.02	100000	-0.35	25.81	1582	7	60.4
85	95	Hubli	India	0	241.652	NA	1.93059	NA	NA	9407.5	0.16	91.21	0	119.86	0.02	932428	-0.35	25.81	1582	7	60.4
86	96	Hyderabad	India	0	240120	0.796351	0.704113	NA	6.47685	34292	1.29	88.21	3.98	119.86	0.02	7577527	-0.35	25.81	1582	7	60.4
87	97	Pune	India	0	586.099	NA	24143.5	NA	NA	NA	15.84	29.04	0	119.86	0.02	4951375	-0.35	25.81	1582	7	60.4
88	98	Solapur	India	0	34012.9	NA	1.4862	NA	NA	11845	0.71	90.79	5.4	119.86	0.02	945709	-0.35	25.81	1582	7	60.4
89	99	Tumkur	India	0	5558.64	0.849188	234.851	NA	4	102905	9.02	78.38	0.49	119.86	0.02	301632	-0.35	25.81	1582	7	60.4
90	100	Bhubaneswar	India	0	133281	1.14587	11.2288	NA	6.96401	17115.5	10.72	60.09	3.37	119.86	0.02	864906	-0.35	25.81	1582	7	60.4
91	101	Chennai	India	0	3661.84	0.85071	16770.2	NA	4.83505	68000.3	1.77	92.17	1.3	119.86	0.02	8522504	-0.35	25.81	1582	7	60.4
92	102	Cuttack	India	0	NA	NA	NA	NA	NA	1597	6.34	81.07	4.01	119.86	0.02	653978	-0.35	25.81	1582	7	60.4
93	103	Kolkata	India	0	27706.3	0.316366	9.70006	NA	8.97352	NA	3.46	87.28	2.16	119.86	0.02	14283096	-0.35	25.81	1582	7	60.4
94	104	Kozhikode	India	0	2534.41	5.67921	4.00091	NA	1	16509	48.01	16.16	17.07	119.86	0.02	1968626	-0.35	25.81	1582	7	60.4
95	105	Mumbai	India	0	634.179	2.11282	496.487	NA	7	80227	9.72	54.05	6.75	119.86	0.02	19421983	-0.35	25.81	1582	7	60.4
96	106	Pondicherry	India	0	NA	NA	372.071	NA	NA	NA	0.88	85.99	2.35	119.86	0.02	643259	-0.35	25.81	1582	7	60.4
97	107	Srikakulam	India	0	NA	1.77862	761.132	NA	10	4002	1.82	71.73	0	119.86	0.02	100000	-0.35	25.81	1582	7	60.4
98	108	Surat	India	0	64350.5	0.955318	19.1537	NA	7.64637	5136	1.99	76.57	7.2	119.86	0.02	4438444	-0.35	25.81	1582	7	60.4
99	109	Rangoon	Myanmar	0	NA	NA	845.52	1434294000	NA	50106	54.86	21.45	0.67	0.777	0	4342142	-1.327	27.31	1204	9.6	52.26
100	110	Auckland	New Zealand	0	14340.8	2.23656	183470	1144.68	NA	30485.7	57.35	9.63	2.21	179.829	1.78	1269324	1.807	77.84	37897	2.8	97.05
101	111	Karachi	Pakistan	0	856776	6.18453	22.7908	NA	6.62151	75691	2.88	34.94	9.19	5.93	0.16	14080737	-1.125	41.53	1317	3.9	61.48
102	112	Manila	Philippines	0	3501.11	2.6123	5343.54	4279500	3.81481	23405.4	49.31	22.41	24.23	21.137	0.04	11891107	-0.319	52.02	2873	4.7	62.81
103	113	Lima	Peru	1	3102.59	11.1936	1108.69	NA	1	7355.5	0.23	1.34	0.3	22.222	0.3	8955047	-0.245	57.46	6541	5.2	83.48
104	114	Moscow	Russia	0	49135.9	0.382851	170.02	NA	NA	37184	63.4	30.12	8	76.827	0.07	11461264	-0.712	75.85	12736	2.4	91.27
105	115	Riyadh	Saudi Arabia	0	NA	NA	10.8688	NA	NA	334524	NA	NA	NA	47.879	0.14	5227076	-0.306	55.86	24161	4.1	87.77
106	116	Singapore	Singapore	0	1886.93	1.07975	2.49331e+06	NA	NA	18231	60.52	26.81	15.54	NA	NA	5078969	1.542	89.54	56285	5.8	84.78
107	117	Seoul	South Korea	0	24440.2	4.49053	9.16189	NA	1.26727	5888	82.31	13.41	9.65	82.402	0.1	9796045	-1.635	81.71	27971	4.8	70.99
108	118	Khartoum	Sudan	0	1.98398e+06	0.226514	670.834	NA	NA	10455.3	2.21	27.85	9.71	3.014	0.03	4517078	-1.615	40.43	1876	5.1	78.72
109	119	Caracas	Venezuela	0	6644.06	4.90002	36169.8	19927.5	5.97436	45062.2	31.62	24.72	32.83	24.271	0.2	2900895	-1.312	60.89	12772	2.3	64.12
110	120	Lagos	Nigeria	0	27621.1	0.640497	45.2966	NA	4.82109	27650.5	10.32	45.01	8.27	19.12	0.03	10780986	-1.149	47.71	3203	6.2	26.56
111	121	Madrid	Spain	0	NA	2.95291	16548	18918	2.64423	48182.1	8.13	32.52	45.38	8.098	0.88	5787392	0.811	62.65	29767	2.1	73.57
112	122	Istanbul	Turkey	0	6019.5	3.04723	59128.2	12161576	1	56980.6	51.7	38.96	0	16.487	0.07	12703384	-0.079	67.92	10515	3.9	76.38
113	123	Montevideo	Uruguay	0	9142.71	0.533969	0	NA	1	48213	0.66	7.37	0.53	6.749	1.19	1659394	0.774	56.59	16807	3.3	54.57
114	124	Shenzhen	China	0	155.504	NA	384919	260000000000000	NA	22979	18.83	42.27	0	145.644	0.01	10222916	-0.545	68.21	7590	9.7	80.67
115	125	Cape Town	South Africa	1	1145.84	6.86484	104497	6.2575e+06	8	32731.2	1.8	6.86	74.8	111.036	0.37	3344671	0.229	66.14	6483	3.1	66.02
116	126	Tunis	Tunisia	0	18923.3	2.26224	0.0303209	NA	2	171614	0.93	58	0	9.295	0.61	1915961	-0.287	60.96	4421	4	72.03
117	127	Freetown	Sierra Leone	0	14.0479	4.03271	10.5554	NA	8	14517	93.06	0	0	0.684	0.19	890550	-0.692	55.68	766	5	50.63
118	128	Tripoli	Libya	0	NA	NA	2154.18	NA	NA	628332	NA	NA	NA	0.027	0.18	1095149	-1.502	51.42	6573	3.7	0
119	129	Cotonou	Benin	0	NA	NA	NA	NA	NA	8742	33.97	40.04	15.95	7.098	0.31	675340	-0.34	37.73	904	4.4	46.61
120	130	Algiers	Algeria	0	4143.84	3.08906	3.64758	715035	7	38352	0.11	41.14	0	4.22	0.1	2432023	-0.835	52.89	5484	3.4	50.67
121	131	Addis Ababa	Ethiopia	0	920.086	2.1632	122.754	NA	7	19809.5	0.43	90.42	0	6.639	0.01	2918813	-0.911	65.43	574	7.7	64.05
122	132	Dar es Salaam	Tanzania	1	17375.4	1.67698	2504.54	NA	2.51124	29701.8	2.05	25.89	5.38	30.641	0.09	3869675	-0.453	66.17	955	5.7	60.1
123	133	Dakar	Senegal	0	45090	0.14418	284.356	NA	4.83949	127195	0.02	61.27	36.64	7.813	0.6	2929109	-0.189	46.53	1067	3.9	44.39
124	134	Harare	Zimbabwe	0	3981.07	0.517641	243.166	1085072	9.97156	26903.5	0.13	6.27	6.5	NA	1.62	1474557	-1.324	43.25	931	0.4	66.32
125	147	San Jose (Costa Rica)	Costa Rica	0	823.487	6.22615	1287.12	NA	2	15067.5	79.24	13.75	49.38	31.109	3.55	1121524	0.642	51.13	10415	4.5	78.4
126	150	Tegucigalpa	Honduras	0	417.824	4.00559	14229.4	144	1	7525.33	13.24	6.14	0.62	14.528	0.74	986962	-0.683	37.9	2435	3.5	70.09
127	153	Kampala	Uganda	0	265975	NA	0.137806	NA	NA	9875	2.38	38.01	6.46	24.477	0.28	1594363	-0.602	60.48	715	6.9	59.76
128	154	Houston	United States	0	50421.3	0.128804	11.9656	NA	3.4303	55072.8	4.17	18.34	1.26	7483.81	0.25	4976162	1.21	67.26	54630	2.5	82.92
129	155	Philadelphia	United States	1	25023.5	1.7043	86.4174	NA	NA	9908.67	58.39	32.93	6.11	7483.81	0.25	5449069	1.21	67.26	54630	2.5	82.92
130	156	Phoenix	United States	0	30302.4	3.17555	23452.8	NA	8.38525	81884.2	7.53	3.09	15.04	7483.81	0.25	3649247	1.21	67.26	54630	2.5	82.92
131	157	San Antonio	United States	1	2453.32	0.91033	0	NA	5.41616	50931.7	0.8	17.13	5.91	7483.81	0.25	1770572	1.21	67.26	54630	2.5	82.92
132	158	San Diego	United States	0	3980.41	4.66953	81546.8	NA	9.39714	351040	60.03	2.45	14.73	7483.81	0.25	2964154	1.21	67.26	54630	2.5	82.92
133	159	Dallas	United States	0	12558.7	0.248491	12058.2	NA	NA	51150.4	1.47	17.48	0.72	7483.81	0.25	5148972	1.21	67.26	54630	2.5	82.92
134	160	Chicago	United States	0	NA	0.280614	420.468	NA	1	NA	25.97	37.3	6.08	7483.81	0.25	8615834	1.21	67.26	54630	2.5	82.92
135	161	Los Angeles	United States	0	6887.36	6.9942	65237.5	NA	9.55556	363568	4.9	1.33	14.95	7483.81	0.25	12160151	1.21	67.26	54630	2.5	82.92
136	162	New York	United States	1	5207.59	3.36934	75600.1	NA	NA	103708	89.37	6.62	15.5	7483.81	0.25	18365262	1.21	67.26	54630	2.5	82.92
137	163	San Jose (USA)	United States	0	1013.3	5.83306	70204.7	NA	9.56044	53854	22.68	1.75	46.48	7483.81	0.25	1667771	1.21	67.26	54630	2.5	82.92
138	164	Jacksonville	United States	0	NA	0.145569	NA	NA	1.36486	4533	29.34	29.17	4.93	7483.81	0.25	1070235	1.21	67.26	54630	2.5	82.92
139	165	Indianapolis	United States	0	4569.61	0.175565	76.3672	NA	1	15250.5	0.79	90.55	0.02	7483.81	0.25	1494887	1.21	67.26	54630	2.5	82.92
140	166	San Francisco	United States	1	1273.27	4.72159	1439.62	NA	9	115245	54.72	0.77	50.85	7483.81	0.25	3282535	1.21	67.26	54630	2.5	82.92
141	167	Austin	United States	1	97487.7	0.268177	0	NA	5.58055	4589.5	0.02	5.37	0.2	7483.81	0.25	1376502	1.21	67.26	54630	2.5	82.92
142	168	Columbus	United States	0	3416.64	0.232159	1164.76	NA	NA	16435	0.6	95.77	0.24	7483.81	0.25	1374475	1.21	67.26	54630	2.5	82.92
143	169	Fort Worth	United States	0	14219.5	NA	384.256	NA	NA	54911.8	0.31	13.27	0.01	7483.81	0.25	686850	1.21	67.26	54630	2.5	82.92
144	170	Charlotte	United States	0	NA	2.0968	27.5411	NA	NA	20285.5	55.05	17.01	1.65	7483.81	0.25	1265072	1.21	67.26	54630	2.5	82.92
145	171	Detroit	United States	0	594215	0.447236	29.0192	NA	1.13502	22769.5	39.64	23.33	3.73	7483.81	0.25	3729964	1.21	67.26	54630	2.5	82.92
146	172	Baltimore	United States	0	71311.7	2.18866	42.728	NA	NA	35944.2	54.5	43.3	1.7	7483.81	0.25	2206935	1.21	67.26	54630	2.5	82.92
147	173	Boston	United States	1	744.113	1.37695	1500.84	NA	NA	75726.7	90.93	1.41	2.43	7483.81	0.25	4184792	1.21	67.26	54630	2.5	82.92
148	174	Seattle	United States	1	399.811	7.23216	0.00294996	NA	2	42056.5	97.59	0	82.08	7483.81	0.25	3068596	1.21	67.26	54630	2.5	82.92
149	175	Washington	United States	0	30136.1	2.6198	0	NA	NA	7465	47.36	49.84	6.85	7483.81	0.25	4604365	1.21	67.26	54630	2.5	82.92
150	176	Denver	United States	1	6976.18	4.35229	15697.1	NA	7	74690.6	34.84	0.36	14.25	7483.81	0.25	2384830	1.21	67.26	54630	2.5	82.92
151	177	Portland (OR)	United States	0	280.727	NA	1835.3	NA	NA	30227.2	72.31	23.09	1.09	7483.81	0.25	935000	1.21	67.26	54630	2.5	82.92
152	178	Las Vegas	United States	0	424967	NA	740.424	NA	NA	20819	7.75	3.41	14.39	7483.81	0.25	1903071	1.21	67.26	54630	2.5	82.92
153	179	Long Beach	United States	0	NA	NA	236288	NA	NA	7190	38.19	1.65	14.75	7483.81	0.25	464662	1.21	67.26	54630	2.5	82.92
154	180	Mesa	United States	0	NA	NA	6919.88	NA	NA	8253	10.75	1.31	15.04	7483.81	0.25	465000	1.21	67.26	54630	2.5	82.92
155	181	Atlanta	United States	0	4119.33	1.19187	0	NA	NA	9128	36.34	11.63	3.42	7483.81	0.25	4544198	1.21	67.26	54630	2.5	82.92
156	182	Miami	United States	0	NA	NA	0	NA	NA	3724	NA	NA	NA	7483.81	0.25	5517777	1.21	67.26	54630	2.5	82.92
157	183	Cleveland	United States	0	NA	NA	255.815	NA	NA	NA	36.11	26.93	3.73	7483.81	0.25	1780524	1.21	67.26	54630	2.5	82.92
158	184	Oakland	United States	1	1850.46	5.27929	795.157	NA	9	50765.3	60.75	3.1	17.78	7483.81	0.25	1300000	1.21	67.26	54630	2.5	82.92
159	185	Minneapolis	United States	0	50271.7	0.25844	10.7839	NA	2.3917	20485	28.18	64.76	2.65	7483.81	0.25	2657786	1.21	67.26	54630	2.5	82.92
160	186	Tampa	United States	0	NA	0.176576	156.358	NA	1	14551.2	13.06	26.6	7.4	7483.81	0.25	2452075	1.21	67.26	54630	2.5	82.92
161	187	Aurora	United States	1	2069	4.78706	4138.41	NA	6.6324	117432	20.46	0.74	11.55	7483.81	0.25	339030	1.21	67.26	54630	2.5	82.92
162	188	Santa Ana	United States	0	NA	NA	12480.4	NA	NA	632	11.97	3.17	14.75	7483.81	0.25	355000	1.21	67.26	54630	2.5	82.92
163	189	Saint Louis	United States	0	1.77714e+06	0.991628	55.6196	NA	4.99838	20824.5	5.93	44.09	3.28	7483.81	0.25	2152560	1.21	67.26	54630	2.5	82.92
164	190	Saint Paul	United States	0	50271.7	NA	NA	NA	NA	13006.5	28.18	64.76	2.65	7483.81	0.25	415000	1.21	67.26	54630	2.5	82.92
165	193	Kobe	Japan	0	462.759	2.70855	923844	2255	NA	12307.4	71.79	15.38	37.27	NA	0.15	1700000	1.306	69.95	36194	0.8	71.33
166	194	Tehran	Iran	0	4420.13	8.66359	0.286594	7542000	5	40911	0.03	0.71	32.44	13.858	0.06	8058520	-1.121	63.35	5443	3.3	48.78
167	195	Ho Chi Minh City	Vietnam	1	28063.7	1.63851	3533.48	NA	6.93018	29793.9	37.42	40.65	11.81	25.525	0.04	6189370	-0.515	65.89	2052	6.8	81.44
168	196	Baghdad	Iraq	0	129449	4.23702	14601.3	NA	8.81539	44193	0.08	17.81	0	0	NA	5890677	-1.356	47.32	6420	8	62.62
169	197	Belo Horizonte	Brazil	0	2838.63	2.75142	143.131	NA	2.41176	NA	9.06	4.86	36.12	180.884	0.09	5409346	-0.027	53.6	11384	3.1	56.18
170	198	Salvador	Brazil	0	75983.8	1.49421	981.841	1.6842	7.66288	56095	2.13	9.06	5.19	180.884	0.09	3343124	-0.027	53.6	11384	3.1	56.18
171	199	Brasilia	Brazil	1	656.582	NA	1.69235	NA	NA	NA	0.09	14.59	97.29	180.884	0.09	3710360	-0.027	53.6	11384	3.1	56.18
172	200	Recife	Brazil	0	11690.8	1.61223	31.0478	854	7.0129	29219	0.95	34.21	1.51	180.884	0.09	3559092	-0.027	53.6	11384	3.1	56.18
173	201	Fortaleza	Brazil	0	115.469	2.80337	0.00379418	NA	10	NA	12.73	9.09	14.93	180.884	0.09	3519526	-0.027	53.6	11384	3.1	56.18
174	202	Toronto	Canada	0	NA	0.696431	0	NA	NA	NA	31.36	40.59	3.58	1083.1	1.15	5499233	1.598	63.76	50235	2.7	76.2
175	203	Montreal	Canada	0	938953	0.971938	470.474	NA	NA	22697.5	83.18	12.5	3.94	1083.1	1.15	3791073	1.598	63.76	50235	2.7	76.2
176	204	Chittagong	Bangladesh	0	13866.1	2.60166	0	NA	4.90244	6093.5	25.61	42.65	6.37	8.456	0.12	4106060	-0.918	20.82	1087	5.4	31.34
177	205	Porto Alegre	Brazil	0	82797.6	NA	144868	NA	NA	9384.2	24.41	30.12	2.4	180.884	0.09	3476065	-0.027	53.6	11384	3.1	56.18
178	206	Luanda	Angola	0	159822	1.14032	91.8923	NA	5.76696	27639.5	1.87	2.26	6.61	0.061	0.23	4508434	-1.067	25.22	5901	7.1	46.62
179	207	Paris	France	0	NA	0.876107	157556	NA	1	63149.3	15.47	81.12	18.37	577.085	0.66	10460118	1.157	77.67	42733	1.6	59.36
180	208	Barcelona (Venezuela)	Venezuela	0	724.778	NA	10366.8	4796.8	NA	59656	69.16	19.48	36.72	24.271	0.2	647246	-1.312	60.89	12772	2.3	64.12
181	209	Saint Petersburg (Russia)	Russia	0	285114	NA	259.239	NA	NA	8838.33	67.69	9.47	7.56	76.827	0.07	4871556	-0.712	75.85	12736	2.4	91.27
182	210	Bangkok	Thailand	0	170058	2.78957	151112	NA	8.90414	56387	26.5	42.9	8.18	68.829	0.05	8213366	-0.299	70.05	5977	3.7	83.04
183	211	Ahmadabad	India	0	129274	NA	3467.19	40600	NA	50579.3	5.76	85.75	3.38	119.86	0.02	6209893	-0.35	25.81	1582	7	60.4
184	212	Guadalajara	Mexico	0	44333.4	2.46063	33007.5	24600	6.52918	28636.7	3.38	41.68	6.73	94.044	0.12	4441523	-0.158	64.61	10326	2.6	62.45
185	213	Melbourne	Australia	0	7235.26	4.70674	1790.9	8544000	2	77356.9	70.31	16.23	19.71	526.113	1.63	3951216	1.564	77.06	61926	3.4	76.87
186	214	Monterrey	Mexico	1	10469.4	5.23159	88.7923	4.3875	9.02544	58418.2	14.92	15.31	18.74	94.044	0.12	4112643	-0.158	64.61	10326	2.6	62.45
187	215	Ankara	Turkey	0	29031.9	3.00295	4765.59	13455.7	2.60496	61462	2.33	13.61	0.32	16.487	0.07	4166350	-0.079	67.92	10515	3.9	76.38
188	216	Johannesburg	South Africa	0	NA	NA	871.969	3417016	NA	NA	0.05	34.84	4.03	111.036	0.37	7991825	0.229	66.14	6483	3.1	66.02
189	217	Medellin	Colombia	1	1248.89	3.10126	254654	900.4	7	16335.2	49.92	37.1	0	67.96	0.21	3510296	-0.307	37.66	7904	3.7	79.33
190	218	Jeddah	Saudi Arabia	0	NA	NA	796.389	NA	NA	7313.5	NA	NA	NA	47.879	0.14	3452470	-0.306	55.86	24161	4.1	87.77
191	219	Busan	South Korea	0	23433.4	3.739	49.0833	NA	1	22995	75.23	20.58	6.69	82.402	0.1	3329104	-1.635	81.71	27971	4.8	70.99
192	220	Oslo	Norway	0	233.929	1.72376	5.52903	NA	1	10041.5	95.53	0	21.88	124.668	1.32	897916	1.811	78.41	97307	2.4	94.12
193	221	Helsinki	Finland	0	24054.4	NA	0.0019986	18100	1	120811	72.25	0.28	4.06	37.364	0.96	1121945	1.846	75.58	49824	2.4	80.58
194	222	Yerevan	Armenia	0	NA	NA	NA	NA	NA	5621	NA	NA	NA	2.384	0	1065597	-0.169	53.33	3874	6.7	93.03
195	223	Belgrade	Serbia	0	500493	2.92632	107.969	NA	1.86461	3054.67	31.35	63.01	22.58	19.873	0.25	1160454	-0.101	57.59	6153	2.8	71.64
196	224	Sofia	Bulgaria	0	1053.5	4.73101	39515.1	1350000000	2	47966.5	62.75	23.46	50.98	4.958	0.25	1199651	0.123	61.27	7851	2.8	75.36
197	225	Zurich	Switzerland	0	1842.82	11.6766	0.51745	NA	NA	6587.5	35.74	38.61	17.82	258.812	1.23	1186491	1.731	72.2	85594	1.8	88.71
198	226	Copenhagen	Denmark	0	NA	NA	NA	NA	NA	10866	NA	NA	NA	392.402	1.67	1192357	1.781	68.79	60707	1.5	92.61
199	227	Prague	Czech Republic	0	1495.9	1.30728	0.0855232	NA	NA	45012.5	24.46	70.65	15.78	19.35	0.49	1261221	0.861	68	19530	2.5	81.87
200	228	Stockholm	Sweden	0	22751.1	0.58867	1.77792	28000	1.36842	34194	75.45	9.42	6.03	136.387	0.9	1359972	1.803	72.43	58939	2.5	88.47
201	229	Athens (Greece)	Greece	0	7340.76	NA	54.5745	7035	NA	83087.8	18.47	34.81	23.12	2.818	0.66	3097843	0.309	43.6	21498	1	61.16
202	230	Tel Aviv-Yafo	Israel	0	NA	NA	6425.56	44000	NA	76762.1	0.23	50.7	3.02	17.803	0.61	6200000	0.617	54.93	37208	4.9	57.12
203	231	Jaffa	Israel	0	NA	NA	993458	44000	NA	NA	0.23	50.7	3.02	17.803	0.61	3310530	0.617	54.93	37208	4.9	57.12
204	232	Rome	Italy	0	155.234	2.16846	152.58	NA	1	38782.8	21.41	35.64	87.02	5.44	0.38	3592209	0.497	45.61	34909	0.7	79.44
205	233	Nagoya	Japan	0	5367.47	6.22438	61497.9	35160	NA	65324.8	91.38	3.53	24.57	NA	0.15	9164891	1.306	69.95	36194	0.8	71.33
206	234	East Rand	South Africa	0	NA	NA	155.352	3417016	NA	NA	0.05	34.84	4.03	111.036	0.37	NA	0.229	66.14	6483	3.1	66.02
207	235	Kano	Nigeria	0	15027.6	0.537784	3.15777	1812	8.03023	44645.3	0	88.8	10.12	19.12	0.03	3220929	-1.149	47.71	3203	6.2	26.56
208	236	Kabul	Afghanistan	0	98.627	NA	1.07824	NA	NA	8695	0	4	0	3.575	NA	3722320	-1.584	31.29	634	8.1	33.33
209	237	Lisbon	Portugal	0	69249.2	2.18844	830.22	3285	6.42546	68656	4.77	27.91	31.88	71.49	0.39	2811563	0.957	69.65	22132	1.3	83.67
210	238	Hanoi	Vietnam	0	NA	1.14257	7.74698	NA	4.62282	5107	19.61	63.88	6.64	25.525	0.04	2811020	-0.515	65.89	2052	6.8	81.44
211	239	Kiev	Ukraine	0	334820	0.313023	259.102	NA	NA	11638.3	34.79	63.1	1.21	36.043	0.06	2805867	-0.715	66.25	3083	0	74.82
212	240	San Juan	Puerto Rico	0	328.24	3.18257	30.4717	NA	NA	14804	55.52	32.4	3.63	NA	NA	468729	0.55	58.03	28682	1.2	47.9
213	241	Bucharest	Romania	0	6430.88	3.43813	1557.78	NA	NA	18113.3	42.37	51.19	23.93	1.823	0.13	1889202	0.144	64.95	9997	3	74.39
214	242	Kuwait City	Kuwait	0	NA	NA	1.76167e+06	4090.12	NA	35269.1	NA	NA	NA	0	1.29	2101856	-0.072	50.59	43594	4.2	72.1
215	243	Sanaa	Yemen	0	NA	NA	685.826	NA	NA	7241	NA	NA	NA	0.801	0.11	2291298	-1.334	58.82	1408	3.4	79.17
216	244	Tashkent	Uzbekistan	0	119.697	0.742571	85573.8	NA	7	6469	0	35.01	0	0.565	0.04	2208834	-1.248	69.47	2037	5.5	55.21
217	245	Santo Domingo	Dominican Republic	1	4573.51	2.45243	1345.91	1116	1	32543	27.68	61.93	0	13.267	0.35	2601121	-0.284	61.87	6164	5.2	69.9
218	246	Havana	Cuba	0	122.911	0.948218	229144	NA	2	16755.2	10.05	65.23	17.49	4.356	0.18	2164747	-0.598	NA	6790	4.4	NA
219	247	Asuncion	Paraguay	0	790672	NA	118416	NA	NA	7462	30.73	3.61	12.49	3.343	1.09	2039633	-0.644	58.21	4713	3.4	74.73
220	248	Baku	Azerbaijan	0	190819	4.78037	3704.42	744	5.68654	101014	9.34	38	9.6	1.746	0	2061843	-0.704	69.02	7884	8	92.3
221	249	Beirut	Lebanon	0	NA	NA	27.5987	NA	NA	8038.5	NA	NA	NA	0.447	1.35	1990263	-0.719	55.4	10058	4.2	63.69
222	250	Brussels	Belgium	0	12631.7	1.29856	950562	NA	1.14867	54776.4	19.51	69.05	21.59	143.167	0.97	1958115	1.368	77.67	47353	1.9	42.27
223	251	Bamako	Mali	0	115405	0.805531	760.377	NA	3.15264	6831.33	0.02	22.37	4.16	3.367	0.62	1933356	-0.801	51.25	705	4.5	57.63
224	252	Ouagadougou	Burkina Faso	0	23471.8	NA	260.378	NA	NA	21621.7	0	32.68	0.51	5.989	0.34	1914162	-0.49	43.83	713	5.9	53.79
225	253	Allepo	Syria	0	111646	4.27171	54.0187	10000	8.31266	128066	0.25	11.94	0	0.662	0.06	3078498	-1.687	35.17	NA	4.3	55.46
226	254	Antananarivo	Madagascar	0	4310.57	1.52494	517.155	NA	5	10712	2.19	11.42	0	22.466	0.06	2021267	-0.812	45.91	449	2.8	51.72
227	255	Dubai	United Arab Emirates	0	NA	NA	5030.04	NA	NA	26082	NA	NA	NA	0	0.93	1777855	0.628	52.52	43963	4.9	96.66
228	256	Budapest	Hungary	0	183794	NA	58003.2	NA	NA	12252	15.59	79.64	19.11	42.74	0.59	1734398	0.649	73.36	14029	2.2	78.04
229	257	Lusaka	Zambia	0	152926	0.481816	10793.1	NA	7.40857	24258.5	0.31	2.98	46.25	17.146	0.59	1718885	-0.226	57.53	1722	5.4	51.75
230	258	Warsaw	Poland	0	153159	0.736792	231.797	282.9	NA	10601.3	29.6	66.86	17	40.369	0.23	1702689	0.835	64.83	14343	4.2	80.3
231	259	Conakry	Guinea	0	958.018	3.05925	6596.35	NA	6.53652	42390	12.47	13.74	10.71	4.069	0.13	1665606	-1.183	49.74	540	3.1	60.14
232	260	Vienna	Austria	0	1146.59	NA	12093.5	1300	NA	65984.8	18.69	71.87	28.11	104.496	0.75	1699888	1.531	81.55	51191	1.9	81.07
233	261	La Paz	Bolivia	0	231.849	6.45958	244.599	84	2	19580.2	2.93	0	26.53	20.843	0.79	1671931	-0.549	54.93	3124	4.2	58.55
234	262	Kigali	Rwanda	0	8331.44	NA	1161.32	NA	NA	3043	4.84	83.96	3.75	11.486	0	1044145	-0.122	63.94	696	6.8	89.2
235	263	Lilongwe	Malawi	0	1832.66	1.0958	28420.2	NA	7	12296.5	0.07	10.43	31.07	5.52	0.19	730841	-0.413	43.73	255	4.2	71.07
236	264	Nouakchott	Mauritania	0	8807.35	0.642092	417.379	NA	3.08621	199088	0	2.97	0	1.531	0.72	809922	-0.862	58.47	1275	4.3	73.57
237	265	Vientiane	Laos	0	318936	6.22132	18.0838	NA	5.79235	13064.3	56.11	8.81	1.17	3.174	0.18	761113	-0.8	57.49	1794	7.1	71.06
238	266	Monrovia	Liberia	0	20199.3	1.12366	90.5763	NA	2.02113	17845.5	60.81	14.57	12.4	0.686	0	1055952	-0.792	35.43	458	10.4	39.57
239	267	Bishkek	Kyrgyzstan	0	NA	NA	0.347878	NA	NA	8648	NA	NA	NA	0.328	0.2	830476	-0.794	64.63	1269	3.1	93.25
240	268	Managua	Nicaragua	0	5994.36	2.39683	6.38657	NA	4.53461	5092.5	6.32	42.4	18.72	5.447	1.31	932019	-0.532	62.42	1963	4	57.58
241	269	Ulaan Baatar	Mongolia	0	4060.72	NA	13452.8	NA	NA	26613.5	NA	NA	0	3.826	0.41	1137840	-0.181	70.17	4129	6.5	82.76
242	270	Amsterdam	Netherlands	0	160546	2.72969	77.8269	NA	1	30929	26.91	59.04	25.71	999.776	1.98	1056698	1.682	75.1	52172	2	75.02
243	271	Tbilsi	Georgia	0	2382.32	NA	33.7332	3236	NA	30806.5	39.11	38.49	4.65	5.27	0.39	1127303	0.206	71.82	3670	5.1	99.88
244	272	Maputo	Mozambique	0	5402.55	1.74931	24.4344	NA	9	23130	0.16	8.62	10.01	13.287	0.11	1127408	-0.519	39.81	586	8.5	64.51
245	273	Amman	Jordan	0	15367	1.26975	10206.3	NA	9	92196.7	0	26.39	1.81	2.77	2.13	1108820	-0.16	54.04	5423	4.8	63.45
246	274	Almaty	Kazakhstan	0	558.423	9.13383	62889	NA	4	12065.7	19.97	9.14	0	4.22	0.27	1400733	-0.682	69.33	12602	4.7	89.83
247	275	Phnom Penh	Cambodia	0	755574	1.48031	27995.3	NA	6.17047	4698.67	28.69	45.43	1.28	4.875	0.08	1509715	-0.735	32.79	1095	7.7	64.83
248	276	Brazzaville	Congo	0	3.64935e+06	0.676082	1.21761e+06	NA	NA	9868	0	53.85	9.62	0.761	0.55	1574151	-1.075	44.11	3147	2.7	44.17
249	277	Macau	China	0	390474	NA	64608.9	NA	NA	5088.5	43.17	16.88	0.24	145.644	0.01	187000	-0.545	68.21	7590	9.7	80.67
250	278	Zhengzhou	China	1	734633	2.91805	528.777	NA	5.38981	18594.7	4.6	54.06	1.84	145.644	0.01	3629582	-0.545	68.21	7590	9.7	80.67
251	279	Harbin	China	0	170.703	0.274996	7589.8	NA	2	82392.5	0.12	88.95	0	145.644	0.01	4896299	-0.545	68.21	7590	9.7	80.67
252	281	Birmingham	United States	0	3242.38	0.756128	457.351	NA	1	NA	49.71	26.64	4.95	7483.81	0.25	751773	1.21	67.26	54630	2.5	82.92
253	283	Mobile	United States	0	264.4	0.363071	NA	NA	NA	NA	25.09	16.82	0	7483.81	0.25	326400	1.21	67.26	54630	2.5	82.92
254	286	Little Rock	United States	1	472.017	1.49462	0	NA	1	NA	63.05	4.38	46.55	7483.81	0.25	433329	1.21	67.26	54630	2.5	82.92
255	288	Tucson	United States	0	NA	2.26893	0.0013659	NA	6.07023	4084	0.15	0.79	13.07	7483.81	0.25	846482	1.21	67.26	54630	2.5	82.92
256	290	Bakersfield	United States	0	6320.69	7.63033	5.79627	NA	9.88921	6693	12.99	14.92	32.59	7483.81	0.25	527662	1.21	67.26	54630	2.5	82.92
257	291	Concord (NC)	United States	0	242.868	NA	13347.5	NA	NA	NA	0.18	19.82	24.08	7483.81	0.25	617637	1.21	67.26	54630	2.5	82.92
258	293	Fresno	United States	0	8336.76	NA	334.946	NA	NA	NA	44.81	1.61	53.99	7483.81	0.25	657331	1.21	67.26	54630	2.5	82.92
259	296	Mission Viejo	United States	0	NA	NA	2615.4	NA	NA	1868	7.64	3.29	15.43	7483.81	0.25	585004	1.21	67.26	54630	2.5	82.92
260	297	Modesto	United States	0	37026.6	NA	0	NA	NA	25012.7	9.68	41.87	18.98	7483.81	0.25	359437	1.21	67.26	54630	2.5	82.92
261	298	Oxnard	United States	0	9.6044	1.12163	5784.35	NA	10	4933	0	2.08	15.43	7483.81	0.25	368032	1.21	67.26	54630	2.5	82.92
262	300	Sacramento	United States	0	67179.1	2.82505	NA	NA	9.10685	NA	20.87	29.41	5.12	7483.81	0.25	1732797	1.21	67.26	54630	2.5	82.92
263	304	Santa Cruz (Bolivia)	Bolivia	1	NA	NA	196.375	NA	NA	4899.25	87.7	0	13.38	20.843	0.79	1684180	-0.549	54.93	3124	4.2	58.55
264	306	Santa Rosa	United States	0	4259.79	4.40449	0.326848	NA	9	9409.67	26.24	15.9	5.58	7483.81	0.25	308823	1.21	67.26	54630	2.5	82.92
265	308	Stockton	United States	0	929.352	NA	710.801	NA	NA	16244.5	27.82	25.07	9.64	7483.81	0.25	372135	1.21	67.26	54630	2.5	82.92
266	313	Colorado Springs	United States	1	2200.06	3.54773	809.442	NA	5.5	15094	37.41	0.64	13.28	7483.81	0.25	561960	1.21	67.26	54630	2.5	82.92
267	316	Hartford	United States	0	951.838	1.78553	3705.68	NA	NA	NA	98.26	1	2.16	7483.81	0.25	926766	1.21	67.26	54630	2.5	82.92
268	317	New Haven	United States	0	335.036	1.13221	40205.6	NA	NA	3924.33	80.49	2.35	3.16	7483.81	0.25	563649	1.21	67.26	54630	2.5	82.92
269	321	Cape Coral	United States	0	NA	NA	35.2812	NA	NA	1666	29.34	29.17	4.93	7483.81	0.25	536609	1.21	67.26	54630	2.5	82.92
270	325	Kissimmee	United States	0	NA	NA	NA	NA	NA	NA	NA	NA	NA	7483.81	0.25	318172	1.21	67.26	54630	2.5	82.92
271	328	Orlando	United States	0	NA	NA	2089.87	NA	NA	586	29.34	29.17	4.93	7483.81	0.25	1520578	1.21	67.26	54630	2.5	82.92
272	333	Pensacola	United States	0	NA	NA	0	NA	NA	3836	29.34	29.17	4.93	7483.81	0.25	340483	1.21	67.26	54630	2.5	82.92
273	337	Augusta	United States	0	18632.1	NA	1.71813	NA	NA	9118	39.25	19.29	3.48	7483.81	0.25	388158	1.21	67.26	54630	2.5	82.92
274	340	Des Moines	United States	0	25826.1	NA	114649	NA	NA	5851.67	0.06	98.98	1.25	7483.81	0.25	452259	1.21	67.26	54630	2.5	82.92
275	344	Boise	United States	0	7037.16	NA	1379.4	NA	NA	6011	35.37	2.73	7.02	7483.81	0.25	351861	1.21	67.26	54630	2.5	82.92
276	348	Springfield (MA)	United States	0	116.892	NA	26190.1	NA	NA	7990	0.89	96.76	0.25	7483.81	0.25	622539	1.21	67.26	54630	2.5	82.92
277	349	Fort Wayne	United States	0	2867.03	NA	4.34137	NA	NA	2272	0.55	97.24	0.18	7483.81	0.25	314162	1.21	67.26	54630	2.5	82.92
278	355	Wichita	United States	0	2577.75	0.21323	13.2566	NA	8	NA	0.01	40.08	3.15	7483.81	0.25	474206	1.21	67.26	54630	2.5	82.92
279	357	Louisville	United States	0	236386	NA	0	NA	NA	5029	48.13	48.94	1.89	7483.81	0.25	975432	1.21	67.26	54630	2.5	82.92
280	358	Baton Rouge	United States	0	NA	NA	NA	NA	NA	2456	29.34	29.17	4.93	7483.81	0.25	597514	1.21	67.26	54630	2.5	82.92
281	363	New Orleans	United States	0	3.1853e+06	0.613841	NA	NA	2.77437	15563	14.16	35.6	3.11	7483.81	0.25	900836	1.21	67.26	54630	2.5	82.92
282	367	Springfield (IL)	United States	0	7442.01	NA	6989.02	NA	NA	NA	100	0	0.01	7483.81	0.25	573610	1.21	67.26	54630	2.5	82.92
283	368	Worcester	United States	0	1.43907e+06	1.20174	199.84	334.68	NA	8217	84.54	4.35	1.55	7483.81	0.25	488018	1.21	67.26	54630	2.5	82.92
284	371	Ann Arbor	United States	0	1609.6	NA	367.212	NA	NA	1840	15.55	76.53	5.45	7483.81	0.25	306595	1.21	67.26	54630	2.5	82.92
285	372	Flint	United States	0	NA	NA	0	NA	NA	NA	36.11	26.93	3.73	7483.81	0.25	355999	1.21	67.26	54630	2.5	82.92
286	373	Grand Rapids	United States	0	52638.7	NA	223971	NA	NA	NA	25.97	37.3	6.08	7483.81	0.25	570727	1.21	67.26	54630	2.5	82.92
287	375	Lansing	United States	0	NA	NA	628.769	NA	NA	1101	NA	NA	NA	7483.81	0.25	313876	1.21	67.26	54630	2.5	82.92
288	380	Kansas City	United States	0	1.07065e+06	NA	0.180639	NA	NA	4598.5	3.6	37.09	3.85	7483.81	0.25	1523574	1.21	67.26	54630	2.5	82.92
289	385	Durham	United States	0	5077.9	0.453973	5.28737	NA	NA	NA	30.08	36.18	0.13	7483.81	0.25	349242	1.21	67.26	54630	2.5	82.92
290	386	Fayetteville	United States	0	11485.3	0.456829	183657	NA	NA	NA	29.78	22.89	0.12	7483.81	0.25	311179	1.21	67.26	54630	2.5	82.92
291	388	Greensboro	United States	0	13014.5	1.20875	1493.88	NA	NA	73696	33.56	40.33	0.94	7483.81	0.25	312993	1.21	67.26	54630	2.5	82.92
292	391	Raleigh	United States	1	1991.95	0.492748	NA	NA	NA	NA	52.41	23.78	1.52	7483.81	0.25	895794	1.21	67.26	54630	2.5	82.92
293	393	Winston-Salem	United States	0	5095.38	NA	NA	NA	NA	19364	48.39	44.85	1.88	7483.81	0.25	393640	1.21	67.26	54630	2.5	82.92
294	396	Omaha	United States	0	1.03318e+06	NA	3.16686e+06	NA	NA	14793.7	4.87	23.66	3.96	7483.81	0.25	727649	1.21	67.26	54630	2.5	82.92
295	397	Manchester	United States	0	109.15	0.91425	0	NA	NA	7245	93.62	2.66	0	7483.81	0.25	2537770	1.21	67.26	54630	2.5	82.92
296	401	Albuquerque	United States	0	44410.8	3.6835	194.937	NA	8.69001	12082	22.28	4.49	14.96	7483.81	0.25	745294	1.21	67.26	54630	2.5	82.92
297	403	Reno	United States	0	2277.76	4.66287	7296.25	NA	9	NA	66.76	0.7	7.34	7483.81	0.25	394649	1.21	67.26	54630	2.5	82.92
298	404	Albany	United States	0	143.838	1.6557	NA	NA	NA	31753	81.2	18	1.99	7483.81	0.25	595889	1.21	67.26	54630	2.5	82.92
299	405	Buffalo	United States	0	NA	NA	13652.7	NA	NA	NA	4.38	62.76	3.73	7483.81	0.25	934911	1.21	67.26	54630	2.5	82.92
300	406	Rochester	United States	0	176.133	NA	293.166	NA	NA	NA	31.36	40.59	3.58	7483.81	0.25	721237	1.21	67.26	54630	2.5	82.92
301	407	Syracuse	United States	1	189.653	NA	86892	NA	NA	NA	31.36	40.59	3.58	7483.81	0.25	412571	1.21	67.26	54630	2.5	82.92
302	410	Akron	United States	0	757.704	NA	2.65483	NA	NA	NA	20.93	75.27	0.79	7483.81	0.25	569481	1.21	67.26	54630	2.5	82.92
303	412	Dayton	United States	0	NA	NA	NA	NA	NA	1136	NA	NA	NA	7483.81	0.25	724614	1.21	67.26	54630	2.5	82.92
304	413	Cincinnati	United States	0	198178	NA	204997	NA	NA	4103.5	52.92	44.5	2.12	7483.81	0.25	1627981	1.21	67.26	54630	2.5	82.92
305	414	Toledo	United States	0	NA	NA	961.266	NA	NA	NA	29.31	37.59	3.73	7483.81	0.25	507759	1.21	67.26	54630	2.5	82.92
306	415	Youngstown	United States	0	190.428	NA	NA	NA	NA	NA	18.23	72.02	0.42	7483.81	0.25	386833	1.21	67.26	54630	2.5	82.92
307	416	Oklahoma City	United States	0	35644.8	NA	831.065	NA	NA	NA	0.01	14.2	0.8	7483.81	0.25	864574	1.21	67.26	54630	2.5	82.92
308	417	Tulsa	United States	1	12344.5	NA	2505.48	NA	NA	NA	1.84	12.19	1	7483.81	0.25	658106	1.21	67.26	54630	2.5	82.92
309	420	Salem	United States	0	1786.94	7.34372	0	NA	4.33333	23452	97.33	1.19	21.13	7483.81	0.25	906669	1.21	67.26	54630	2.5	82.92
310	422	Harrisburg	United States	0	63536.2	NA	322.995	NA	NA	10328.7	60.31	37.93	1.72	7483.81	0.25	446731	1.21	67.26	54630	2.5	82.92
311	423	Lancaster	United States	0	68356.5	NA	16550	NA	NA	10516	16.47	75.32	1.65	7483.81	0.25	404186	1.21	67.26	54630	2.5	82.92
312	424	Pittsburgh	United States	0	25955.7	NA	0.20452	NA	NA	NA	61.12	37.43	0.93	7483.81	0.25	1733375	1.21	67.26	54630	2.5	82.92
313	426	Scranton	United States	0	43.2298	NA	441.43	NA	NA	NA	69.92	25.85	0	7483.81	0.25	381409	1.21	67.26	54630	2.5	82.92
314	428	Providence	United States	1	275.818	0.833924	799.608	NA	NA	16766	95.73	2.66	1.63	7483.81	0.25	1191368	1.21	67.26	54630	2.5	82.92
315	429	Columbia	United States	0	20355.2	0.838815	156685	NA	NA	1818	41.36	9.49	1.41	7483.81	0.25	420537	1.21	67.26	54630	2.5	82.92
316	430	Greenville	United States	0	1417.06	0.472982	6115.12	NA	NA	NA	70.74	6.02	8.73	7483.81	0.25	403314	1.21	67.26	54630	2.5	82.92
317	435	Knoxville	United States	0	23243.9	NA	NA	NA	NA	4858	55.01	40.28	5.55	7483.81	0.25	562691	1.21	67.26	54630	2.5	82.92
318	437	Nashville	United States	0	30447.7	NA	6252.92	NA	NA	16228	58.68	39.83	3.04	7483.81	0.25	749935	1.21	67.26	54630	2.5	82.92
319	438	Chattanooga	United States	0	55459.9	NA	NA	NA	NA	3033	64.26	29.27	7.3	7483.81	0.25	382101	1.21	67.26	54630	2.5	82.92
320	440	Memphis	United States	0	NA	NA	73.4575	NA	NA	3423	29.34	29.17	4.93	7483.81	0.25	1062354	1.21	67.26	54630	2.5	82.92
321	445	Corpus Christi	United States	0	46557.1	0.442871	662.562	NA	5.31877	96568	0.14	8.38	0.51	7483.81	0.25	320750	1.21	67.26	54630	2.5	82.92
322	448	Laredo	Mexico	0	363559	NA	NA	NA	NA	8346	3.37	1.85	6.72	94.044	0.12	384703	-0.158	64.61	10326	2.6	62.45
323	450	McAllen	United States	0	474419	NA	NA	NA	NA	13936	2	8.35	6.74	7483.81	0.25	734876	1.21	67.26	54630	2.5	82.92
324	455	El Paso	United States	0	86001.9	1.72154	0.455775	NA	6.65707	12222	6.16	2.23	9.04	7483.81	0.25	806579	1.21	67.26	54630	2.5	82.92
325	456	Salt Lake City	United States	1	55946	5.95843	NA	NA	7	NA	9.02	19.68	9.64	7483.81	0.25	1024820	1.21	67.26	54630	2.5	82.92
326	457	Richmond	United States	0	17593.1	2.82558	NA	NA	NA	6941	73.29	24.54	9.1	7483.81	0.25	957185	1.21	67.26	54630	2.5	82.92
327	459	Virginia Beach	United States	0	22209.6	0.974515	8169.39	NA	NA	10868	47.52	41.36	1.03	7483.81	0.25	1440812	1.21	67.26	54630	2.5	82.92
328	464	Spokane	United States	0	NA	NA	57.4192	NA	NA	3755	NA	NA	NA	7483.81	0.25	389270	1.21	67.26	54630	2.5	82.92
329	468	Madison	United States	0	11922.3	NA	2.26279	NA	NA	5414	NA	NA	NA	7483.81	0.25	403648	1.21	67.26	54630	2.5	82.92
330	469	Milwaukee	United States	0	NA	NA	1.46e-05	NA	NA	NA	26.03	34.41	6.08	7483.81	0.25	1378205	1.21	67.26	54630	2.5	82.92
331	473	Chongqing	China	0	841083	NA	432.184	NA	NA	4800.33	35.78	16.84	4.62	145.644	0.01	11243667	-0.545	68.21	7590	9.7	80.67
332	474	Xi'an	China	0	2887.1	1.72064	1963.52	817.16	6.07023	53452	72.38	23.1	0.95	145.644	0.01	5149350	-0.545	68.21	7590	9.7	80.67
333	475	Dalian	China	1	2741.68	2.93588	NA	NA	5.9932	126518	46.25	50.87	0	145.644	0.01	3862366	-0.545	68.21	7590	9.7	80.67
334	476	Kunming	China	1	2036.73	NA	9275.36	NA	NA	52439.2	65.38	15.76	0	145.644	0.01	3365405	-0.545	68.21	7590	9.7	80.67
335	477	Cali	Colombia	1	9556.39	5.72974	5027.17	NA	4.15415	7695.33	50.04	30.52	0.38	67.96	0.21	2401739	-0.307	37.66	7904	3.7	79.33
336	478	Barranquilla	Colombia	0	261220	5.00178	NA	NA	3.15972	5682	41.89	27.19	0.4	67.96	0.21	1856788	-0.307	37.66	7904	3.7	79.33
337	479	Quito	Ecuador	1	1821.44	6.98124	5.07923e+06	NA	8	35471.2	32.28	4.56	51.47	22.74	1.56	1597586	-0.578	58.3	6346	3.6	70.21
338	480	Leon	Mexico	0	NA	NA	NA	NA	NA	10862	NA	NA	NA	94.044	0.12	1612663	-0.158	64.61	10326	2.6	62.45
339	481	Ibadan	Nigeria	0	8113	0.768109	0	NA	3.9708	13808	2.03	43.07	0.08	19.12	0.03	2814304	-1.149	47.71	3203	6.2	26.56
340	482	Yaounde	Cameroon	0	6309.95	0.412504	0	NA	1	38128	96.82	1.67	6.84	13.98	0.13	2348656	-0.932	42.11	1407	3.9	42
341	483	Lubumbashi	Congo, DRC	0	496.176	NA	563622	NA	NA	9918.67	0.08	4.68	0.33	7.981	0.08	1642230	-1.57	33.51	442	3.6	55.39
342	484	Kumasi	Ghana	0	1037.3	0.684973	0	NA	NA	13515	4.09	83.23	5.04	11.485	0.25	2009668	0.076	57.59	1442	5.8	79.23
343	485	Concepcion	Chile	0	24221.6	NA	0.0179619	NA	NA	3596.5	58.28	5.23	8.3	16.936	0.38	757164	1.174	63.85	14528	4.4	78.96
344	486	Mombasa	Kenya	0	39176	1.52315	51.3629	NA	4.14471	107281	0.88	11.81	0.47	39.036	0.29	940333	-0.673	48.96	1358	4	56.88
345	487	Jos	Nigeria	0	222.508	0.765667	3268.14	NA	2	24185.2	0	91.49	0	19.12	0.03	733870	-1.149	47.71	3203	6.2	26.56
346	488	Quetta	Pakistan	0	125.106	6.17786	1237.86	NA	10	11069.3	0	0	99.99	5.93	0.16	913191	-1.125	41.53	1317	3.9	61.48
347	489	Rajshahi	Bangladesh	0	944222	4.16255	94713.5	NA	5.83135	3485.5	11.44	68.27	5.19	8.456	0.12	785525	-0.918	20.82	1087	5.4	31.34
348	490	Aracaju	Brazil	0	634399	1.13115	503484	NA	6.99146	5397	0.84	23.25	9.1	180.884	0.09	746544	-0.027	53.6	11384	3.1	56.18
349	491	Taipei	China	0	1708.5	8.07851	493.217	2121.09	NA	17248.5	95.59	1.78	0	145.644	0.01	2654039	-0.545	68.21	7590	9.7	80.67
350	492	Guangzhou	China	1	29622.2	1.93205	3774.13	NA	NA	35676.2	38.29	36.63	0	145.644	0.01	9620379	-0.545	68.21	7590	9.7	80.67
351	493	Wuhan	China	0	2324.98	NA	0.182724	NA	NA	36403	51.05	27.84	2.75	145.644	0.01	7514801	-0.545	68.21	7590	9.7	80.67
352	494	Tianjin	China	0	996183	2.15501	NA	NA	6.57166	140102	13.58	57.67	0	145.644	0.01	9450932	-0.545	68.21	7590	9.7	80.67
353	495	Dongguan	China	0	6122.5	0.596483	NA	NA	NA	30868.8	7.3	28.66	0	145.644	0.01	7118368	-0.545	68.21	7590	9.7	80.67
354	496	Chengdu	China	1	1871.98	0.826743	NA	NA	NA	17299.8	6.13	75.24	0	145.644	0.01	6234260	-0.545	68.21	7590	9.7	80.67
355	497	Nanjing	China	1	1.7227e+06	NA	NA	NA	NA	13963	43.23	36.86	2.33	145.644	0.01	6162151	-0.545	68.21	7590	9.7	80.67
356	498	Qingdao	China	0	761150	1.18306	NA	NA	8.37789	57182.6	1.83	91.07	0.03	145.644	0.01	3951543	-0.545	68.21	7590	9.7	80.67
357	499	Changchun	China	0	71147.2	1.77377	NA	NA	2.4316	38736.7	40.57	56.24	0	145.644	0.01	3386544	-0.545	68.21	7590	9.7	80.67
358	500	Teresina	Brazil	0	238779	1.08278	NA	NA	5.76242	NA	0.3	4.56	7.7	180.884	0.09	900070	-0.027	53.6	11384	3.1	56.18
359	501	Mogadishu	Somalia	0	NA	0.407976	NA	NA	6.71118	10597	0.48	20.65	23.13	0	NA	1425660	-2.231	NA	543	NA	NA
360	502	Florianopolis	Brazil	0	734.502	NA	NA	NA	NA	NA	91.68	5.63	37.28	180.884	0.09	1010091	-0.027	53.6	11384	3.1	56.18
361	503	Maracay	Venezuela	0	5166.64	3.17737	NA	1612	6.31481	49111.8	6.43	26.23	24.54	24.271	0.2	1067988	-1.312	60.89	12772	2.3	64.12
362	504	Panama City	Panama	0	1699.07	0.223346	NA	NA	NA	28845	91.17	4.15	92.47	17.562	4.08	1504133	0.061	58.87	11949	5.9	74.65
363	505	Abuja	Nigeria	0	2902.57	0.812927	NA	2868	2.08333	39642.7	0.01	73.55	0	19.12	0.03	1813724	-1.149	47.71	3203	6.2	26.56
364	506	Agadir	Morocco	0	2750.31	5.2559	NA	NA	9	42728.4	0.03	18.52	81.77	4.333	0.2	629050	-0.345	60.14	3190	4.4	61.26
365	507	Samarinda	Indonesia	0	6049.78	2.7099	NA	NA	3.38801	6179.33	87.5	9.59	14.66	30.364	0	731589	-0.352	37.28	3492	4.6	60.74
366	508	Cordoba	Argentina	0	2554.67	0.40991	NA	1550000000	8.91091	28212.3	2.16	14.57	6.55	38.688	0.47	325543	-0.362	63.88	12510	3.3	60.63
367	509	Yekaterinburg	Russia	0	6309.95	1.06078	NA	NA	1	42525.8	92.97	3.54	0.02	76.827	0.07	1347692	-0.712	75.85	12736	2.4	91.27
368	510	Mosul	Iraq	0	50913.3	NA	NA	NA	NA	24830	0.09	21.29	0	0	NA	1446940	-1.356	47.32	6420	8	62.62
369	511	Shiraz	Iran	0	4456.32	4.96232	NA	NA	9.03608	37844	0.03	4.94	0.79	13.858	0.06	1395166	-1.121	63.35	5443	3.3	48.78
370	512	Bridgeport	United States	0	234.033	0.904147	NA	NA	NA	11008.5	91.9	3.97	3.67	7483.81	0.25	924186	1.21	67.26	54630	2.5	82.92
371	514	Manaus	Brazil	0	715983	0.728444	NA	NA	4.01477	8483.5	84.66	2.48	47.08	180.884	0.09	1788998	-0.027	53.6	11384	3.1	56.18
372	515	Rosario	Argentina	0	2.53758e+06	0.138608	NA	NA	1.64853	7686	12.76	37.22	5.37	38.688	0.47	1298073	-0.362	63.88	12510	3.3	60.63
373	516	Santa Cruz (USA)	United States	0	374.525	NA	NA	NA	NA	1244	30.19	18.14	13.22	7483.81	0.25	1065310	1.21	67.26	54630	2.5	82.92
374	517	Bucaramanga	Colombia	0	1289	3.2485	NA	NA	NA	6837.67	0	0	0	67.96	0.21	1086175	-0.307	37.66	7904	3.7	79.33
375	518	Curitiba	Brazil	0	437.994	NA	NA	NA	NA	19929.4	0	0	0	180.884	0.09	3118137	-0.027	53.6	11384	3.1	56.18
376	519	Campinas	Brazil	0	2568.01	NA	1131.53	855	NA	6906	28.15	25.69	74.26	180.884	0.09	2792846	-0.027	53.6	11384	3.1	56.18
377	520	Goiania	Brazil	1	2479.43	1.03127	NA	NA	NA	14817.5	0	0	28.61	180.884	0.09	2048878	-0.027	53.6	11384	3.1	56.18
378	521	Belem	Brazil	0	49690.4	0.689857	NA	NA	1.06364	6525.5	55.81	14.12	9.71	180.884	0.09	2022566	-0.027	53.6	11384	3.1	56.18
379	522	Grande Vitoria	Brazil	0	3703	2.78294	NA	NA	1	12827.5	28.49	17.84	1.14	180.884	0.09	1524280	-0.027	53.6	11384	3.1	56.18
380	523	Santos	Brazil	0	161.99	4.3128	NA	NA	NA	13341	90.84	0.12	94.45	180.884	0.09	NA	-0.027	53.6	11384	3.1	56.18
381	524	Sao Luis	Brazil	0	NA	1.02837	NA	NA	NA	21188	12.08	2.63	2.87	180.884	0.09	1303803	-0.027	53.6	11384	3.1	56.18
382	525	Natal	Brazil	0	569.425	0.473998	NA	NA	9	13726.3	0.37	36.19	2.74	180.884	0.09	1056387	-0.027	53.6	11384	3.1	56.18
383	526	Maceio	Brazil	0	385.393	0.613411	NA	NA	NA	11097.8	0.85	89	3.52	180.884	0.09	1154403	-0.027	53.6	11384	3.1	56.18
384	527	Joao Pessoa	Brazil	0	460.764	0.930035	NA	NA	8.61538	11188.5	0.4	79.25	8.44	180.884	0.09	1004369	-0.027	53.6	11384	3.1	56.18
385	528	Valencia	Venezuela	0	1139.94	3.83908	NA	1692.1	4	17091.3	31.25	25	29.97	24.271	0.2	784667	-1.312	60.89	12772	2.3	64.12
386	529	Maracaibo	Venezuela	0	2835.07	4.94283	NA	4223.25	9	65653	66.93	14.87	42.06	24.271	0.2	2037473	-1.312	60.89	12772	2.3	64.12
387	530	Barcelona (Spain)	Spain	0	2743.34	NA	NA	NA	NA	66406.5	87.83	5.02	93.86	8.098	0.88	4933548	0.811	62.65	29767	2.1	73.57
388	531	Ciudad Guayana	Venezuela	0	90776.4	2.51129	NA	NA	3.0827	8475	74.9	3.6	84.31	24.271	0.2	666804	-1.312	60.89	12772	2.3	64.12
389	532	Ciudad de Guatemala	Guatemala	0	3258.54	5.10404	NA	NA	10	29500.8	20.39	11.91	1.78	31.708	1.08	2583587	-0.619	46.35	3673	3.7	74.07
390	533	Valparaiso	Chile	0	6440.93	10.5292	NA	NA	10	20951.8	0.92	5.75	3.16	16.936	0.38	872316	1.174	63.85	14528	4.4	78.96
391	534	Cartagena	Colombia	1	260023	1.12286	NA	NA	8.64286	36450.5	7.9	22.94	0.4	67.96	0.21	962799	-0.307	37.66	7904	3.7	79.33
392	535	Cucuta	Colombia	0	2476.07	10.6389	NA	NA	1	7762	75.74	6.27	0	67.96	0.21	774513	-0.307	37.66	7904	3.7	79.33
393	536	San Salvador	El Salvador	0	5113.43	4.40871	NA	NA	10	18993	6.71	55.63	9.56	6.829	1.25	1086428	-0.156	60.06	4120	2.6	75.65
394	537	Juarez	Mexico	0	NA	NA	NA	NA	NA	6799	0.01	1.26	5.74	94.044	0.12	608932	-0.158	64.61	10326	2.6	62.45
395	538	Merida	Mexico	0	NA	NA	NA	NA	NA	9880	NA	NA	NA	94.044	0.12	304930	-0.158	64.61	10326	2.6	62.45
396	539	Puebla de Zaragoza	Mexico	0	NA	NA	NA	NA	NA	13364	NA	NA	NA	94.044	0.12	2732939	-0.158	64.61	10326	2.6	62.45
397	540	Queretaro	Mexico	0	12208.7	2.72082	NA	NA	NA	80676	3.54	37.08	9.72	94.044	0.12	1099702	-0.158	64.61	10326	2.6	62.45
398	541	San Luis Potosi	Mexico	0	NA	1.52734	NA	NA	7.91544	15324.7	1.48	0.06	1.9	94.044	0.12	1042172	-0.158	64.61	10326	2.6	62.45
399	542	Tijuana	Mexico	0	619930	2.14845	NA	710	9.56385	65094.5	1.26	2.69	14.78	94.044	0.12	1755175	-0.158	64.61	10326	2.6	62.45
400	543	Toluca	Mexico	0	NA	NA	222.096	6330000000	NA	4954	31.21	25.15	57.21	94.044	0.12	1939783	-0.158	64.61	10326	2.6	62.45
401	544	Torreon	Mexico	0	NA	NA	NA	NA	NA	11451	NA	NA	NA	94.044	0.12	1217706	-0.158	64.61	10326	2.6	62.45
402	545	Mendoza	Argentina	0	8108.35	11.9896	NA	NA	7.23041	10721	0.16	0.48	16.99	38.688	0.47	948781	-0.362	63.88	12510	3.3	60.63
403	546	Barquisimeto	Venezuela	0	NA	3.91708	NA	624	5.5493	44471	16.84	32.51	26.47	24.271	0.2	1015534	-1.312	60.89	12772	2.3	64.12
404	547	Milano	Italy	0	NA	NA	NA	NA	NA	17387	9.46	78.19	8.06	5.44	0.38	3056107	0.497	45.61	34909	0.7	79.44
405	548	Vancouver	Canada	0	550.368	11.9125	NA	NA	NA	35068.7	94.87	0	0	1083.1	1.15	2278216	1.598	63.76	50235	2.7	76.2
406	549	Venezia	Italy	0	364.099	NA	NA	NA	NA	34035	6.65	76.32	9.76	5.44	0.38	618364	0.497	45.61	34909	0.7	79.44
407	550	Rotterdam	Netherlands	0	33927.4	0.696474	NA	NA	1	41387.2	19.16	65.86	23.56	999.776	1.98	995870	1.682	75.1	52172	2	75.02
408	551	Basel	Switzerland	1	NA	NA	NA	NA	NA	6127	17.34	78.21	20.88	258.812	1.23	497625	1.731	72.2	85594	1.8	88.71
409	552	Heidelberg	Germany	0	13738.2	NA	NA	NA	NA	9130.5	17.34	78.21	20.88	102.923	0.28	150000	1.466	76.74	47822	1.4	67.78
410	553	Yokohama	Japan	0	2273.51	4.93342	NA	NA	NA	33217.8	67.6	4.49	38.94	NA	0.15	3693733	1.306	69.95	36194	0.8	71.33
411	554	Changwon	South Korea	0	21126	4.81124	NA	NA	1	24113	93.06	6.94	6.89	82.402	0.1	1059501	-1.635	81.71	27971	4.8	70.99
412	557	Bristol	United Kingdom	1	11183.9	1.32209	NA	NA	1	20736.9	8.82	57.97	19.5	701.211	0.89	612093	1.399	68.08	46332	2.4	72.55
413	558	Christchurch	New Zealand	0	NA	2.48799	NA	NA	NA	8294	13.44	23.9	1.77	179.829	1.78	356169	1.807	77.84	37897	2.8	97.05
414	559	Glasgow	United Kingdom	0	97.9636	5.87275	NA	NA	NA	50597	48.79	15.52	100	701.211	0.89	1206831	1.399	68.08	46332	2.4	72.55
415	560	Durban	South Africa	0	4139.15	3.13896	NA	NA	4.41096	27386	22.46	25.63	2.55	111.036	0.37	2738863	0.229	66.14	6483	3.1	66.02
416	561	Santa Fe	United States	1	36637.1	2.88991	NA	NA	NA	13552.8	20.25	4.22	14.2	7483.81	0.25	687855	1.21	67.26	54630	2.5	82.92
